# Supplementary material for: 10-(4-Chloro­phen­yl)-9-(4-fluoro­phen­yl)-3,3,6,6-tetra­methyl-3,4,6,7,9,10-hexa­hydro­acridine-1,8(2H,5H)-dione
Source: Acta Crystallogr Sect E Struct Rep Online. 2008 Aug 16;64(Pt 9):o1772–3. doi: 10.1107/S1600536808025695 (PMC2960627; doi:10.1107/S1600536808025695)
Supplement: Supplementary file 2 [file e-64-o1772-Isup2.hkl]

# 
# h,k,l, Fc-squared, Fo-squared, sigma(Fo-squared) and status flag 
# 
data_I
_shelx_title '  _R071205b' 
_shelx_refln_list_code          4 
_shelx_F_calc_maximum      200.84 
_exptl_crystal_F_000      1008.00 
_reflns_d_resolution_high  0.7596 
 
loop_ 
 _symmetry_equiv_pos_as_xyz 
 'x, y, z' 
 '-x, y+1/2, -z+1/2' 
 '-x, -y, -z' 
 'x, -y-1/2, z-1/2' 
 
_cell_length_a    12.0985 
_cell_length_b    10.9001 
_cell_length_c    19.4724 
_cell_angle_alpha  90.000 
_cell_angle_beta  101.231 
_cell_angle_gamma  90.000 
 
_shelx_F_squared_multiplier     1.000 
 
loop_ 
 _refln_index_h 
 _refln_index_k 
 _refln_index_l 
 _refln_F_squared_calc 
 _refln_F_squared_meas 
 _refln_F_squared_sigma 
 _refln_observed_status 
   1   0   0     3879.13     4271.93     37.48 o 
   2   0   0    40335.16    46993.38   1433.30 o 
   3   0   0    17342.32    16530.13    140.79 o 
   4   0   0    15870.67    15523.51     88.41 o 
   5   0   0     1212.57     1402.60     28.74 o 
   6   0   0      877.05      861.46     30.01 o 
   7   0   0     4415.03     4292.38     45.56 o 
   8   0   0        2.35        3.36      5.54 o 
   9   0   0       14.42       19.94      5.12 o 
  10   0   0     1443.56     1453.50     57.70 o 
  11   0   0      584.66      666.22     80.05 o 
  12   0   0       21.96       19.30      8.03 o 
  13   0   0      304.16      357.95     47.43 o 
  14   0   0      129.24      140.08     22.88 o 
  15   0   0       11.94       17.11      6.38 o 
   1   1   0     1256.38     1250.23     13.75 o 
   2   1   0     6129.79     5999.53     34.98 o 
   3   1   0    18542.57    17745.28     71.73 o 
   4   1   0     9126.36     8760.28     44.64 o 
   5   1   0       25.12       22.35      1.89 o 
   6   1   0     2895.72     3049.04     40.31 o 
   7   1   0       41.14       58.22      3.34 o 
   8   1   0       14.80       29.09      3.15 o 
   9   1   0       66.47       76.00      8.75 o 
  10   1   0      723.23      715.83     29.79 o 
  11   1   0      514.38      546.35     16.27 o 
  12   1   0        5.17        8.46      4.13 o 
  13   1   0       73.67       88.63     10.73 o 
  14   1   0       78.65       76.67     10.46 o 
  15   1   0       32.80       33.46      7.19 o 
   0   2   0     1578.57     1620.65     14.36 o 
   1   2   0     2481.78     2318.38     25.04 o 
   2   2   0     1599.03     1407.39     11.14 o 
   3   2   0     2328.39     2434.00     20.27 o 
   4   2   0     3129.81     3115.75     23.79 o 
   5   2   0     2828.53     2977.36     19.34 o 
   6   2   0    10452.87    10349.38    100.76 o 
   7   2   0       24.10       44.31      4.90 o 
   8   2   0        4.30       11.35      2.02 o 
   9   2   0        0.43        3.35      1.66 o 
  10   2   0        1.72        7.81      3.12 o 
  11   2   0        0.13        4.87      3.80 o 
  12   2   0      162.13      168.47     16.37 o 
  13   2   0      175.00      200.01     22.25 o 
  14   2   0        1.20        8.63      4.50 o 
  15   2   0        1.24        7.79      4.42 o 
   1   3   0      306.35      249.14      2.35 o 
   2   3   0       19.63       11.64      1.15 o 
   3   3   0      971.67     1023.56      8.97 o 
   4   3   0      672.57      751.05      9.04 o 
   5   3   0     6015.09     6266.80     48.82 o 
   6   3   0       35.55       50.18      3.53 o 
   7   3   0       81.51       82.53      4.04 o 
   8   3   0     1877.30     1937.74     25.61 o 
   9   3   0     1110.98     1237.96     16.80 o 
  10   3   0       78.48       73.48      7.68 o 
  11   3   0      162.20      168.15     16.55 o 
  12   3   0        1.31       18.22      5.21 o 
  13   3   0        0.26       10.39      4.09 o 
  14   3   0       50.66       52.66      9.05 o 
  15   3   0        4.36        9.31      5.56 o 
   0   4   0     2517.77     2433.31     22.79 o 
   1   4   0      930.87     1008.64      7.64 o 
   2   4   0      355.13      384.07      4.52 o 
   3   4   0       46.91       39.38      2.38 o 
   4   4   0     1390.48     1413.45     21.13 o 
   5   4   0        4.14        7.33      1.33 o 
   6   4   0      861.76      830.29     11.49 o 
   7   4   0      142.88      143.21      4.33 o 
   8   4   0      192.15      158.16      4.54 o 
   9   4   0      389.36      395.05     13.98 o 
  10   4   0       75.82       77.93      9.57 o 
  11   4   0      724.59      724.42     31.53 o 
  12   4   0       86.43       85.34     10.79 o 
  13   4   0        3.30        7.87      4.00 o 
  14   4   0      137.83      129.71     16.87 o 
  15   4   0       77.14       47.35     11.26 o 
   1   5   0      108.50      111.31      3.27 o 
   2   5   0     3587.99     3584.73     32.79 o 
   3   5   0        6.15        2.74      0.92 o 
   4   5   0        0.48        3.95      1.40 o 
   5   5   0     1586.27     1603.06     17.58 o 
   6   5   0      601.10      602.48     11.86 o 
   7   5   0      809.41      867.69     12.79 o 
   8   5   0       50.84       51.49      5.37 o 
   9   5   0      592.69      547.54     11.58 o 
  10   5   0        2.03        5.03      3.17 o 
  11   5   0        2.48        5.30      5.07 o 
  12   5   0      159.25      176.09     20.05 o 
  13   5   0       24.31       29.25      8.74 o 
  14   5   0       37.42       32.42      8.55 o 
   0   6   0      101.80      101.07      5.43 o 
   1   6   0      322.86      298.96      5.09 o 
   2   6   0      977.95     1013.60     14.55 o 
   3   6   0       56.20       67.19      4.05 o 
   4   6   0        9.90       11.14      1.96 o 
   5   6   0      252.34      245.27      7.36 o 
   6   6   0       60.59       75.62      6.33 o 
   7   6   0       22.42       21.87      2.96 o 
   8   6   0        6.51        6.99      2.61 o 
   9   6   0     1136.42     1045.96     21.15 o 
  10   6   0        1.46        4.75      2.67 o 
  11   6   0        0.35        6.72     12.46 o 
  12   6   0        0.69       13.73      7.86 o 
  13   6   0      118.87      115.68     22.37 o 
  14   6   0       53.33       68.95     11.23 o 
   1   7   0      149.92      137.41      4.83 o 
   2   7   0        0.21        7.05      1.79 o 
   3   7   0      747.66      721.54     10.27 o 
   4   7   0     1626.05     1704.47     20.77 o 
   5   7   0      387.64      401.91      6.92 o 
   6   7   0      475.16      494.94     10.82 o 
   7   7   0       37.41       32.67      4.32 o 
   8   7   0       21.26       22.81      3.88 o 
   9   7   0      133.17      107.27     11.39 o 
  10   7   0      131.85      128.13     15.86 o 
  11   7   0       28.48       22.31      5.07 o 
  12   7   0      224.52      209.76     31.91 o 
  13   7   0      199.31      190.70     40.74 o 
   0   8   0     1996.15     1893.66     38.00 o 
   1   8   0        2.90        5.28      1.81 o 
   2   8   0       62.17       64.85      6.49 o 
   3   8   0      868.88      847.23     11.07 o 
   4   8   0     1341.70     1282.96     23.71 o 
   5   8   0        4.03        6.13      2.29 o 
   6   8   0        1.81        4.12      2.20 o 
   7   8   0      315.92      323.05     33.17 o 
   8   8   0        7.53       13.01      4.03 o 
   9   8   0       23.70       33.59      5.42 o 
  10   8   0      216.27      206.03     28.13 o 
  11   8   0       54.73       90.70     16.84 o 
  12   8   0        0.03        0.93      6.05 o 
   1   9   0      101.64      100.08      7.34 o 
   2   9   0     1689.78     1764.21     26.86 o 
   3   9   0      236.05      269.02     17.79 o 
   4   9   0      153.95      173.95     15.07 o 
   5   9   0       20.46       20.53      3.89 o 
   6   9   0      252.33      256.23     24.07 o 
   7   9   0      605.85      575.07     15.82 o 
   8   9   0        7.46       14.44      3.56 o 
   9   9   0      157.00      122.47     18.27 o 
  10   9   0        0.40       12.82      6.50 o 
  11   9   0       36.67       27.58      8.35 o 
  12   9   0       21.38       27.03      9.42 o 
   0  10   0        8.90       13.17      6.48 o 
   1  10   0       38.65       48.99      5.31 o 
   2  10   0       49.92       39.62      4.94 o 
   3  10   0      241.80      248.83     13.65 o 
   4  10   0      105.84      113.36     12.65 o 
   5  10   0        7.23       15.80      3.47 o 
   6  10   0      168.06      191.61     19.62 o 
   7  10   0       44.90       52.21      6.81 o 
   8  10   0       15.71       20.38      4.22 o 
   9  10   0       17.15       16.40     10.75 o 
  10  10   0       28.12       38.62      7.52 o 
  11  10   0      126.15       97.68     26.76 o 
   1  11   0      205.57      196.24      9.69 o 
   2  11   0       42.57       33.06      5.66 o 
   3  11   0        0.03        4.73      3.75 o 
   4  11   0       44.41       41.70      5.73 o 
   5  11   0       45.79       50.79      7.28 o 
   6  11   0       46.74       51.50      8.11 o 
   7  11   0       11.47       14.26      3.50 o 
   8  11   0        5.37        9.60      3.55 o 
   9  11   0       34.09       37.56      8.35 o 
  10  11   0       17.04       23.12      6.32 o 
   0  12   0      276.24      289.13     50.41 o 
   1  12   0      442.80      437.15     50.91 o 
   2  12   0       65.65       59.10      9.09 o 
   3  12   0      106.39      113.04     12.77 o 
   4  12   0      180.03      147.40     20.10 o 
   5  12   0      453.80      423.98     15.64 o 
   6  12   0      159.82      147.35     15.37 o 
   7  12   0      352.74      387.54     37.63 o 
   8  12   0       52.87       48.34      7.74 o 
   1  13   0        0.28       10.10      4.26 o 
   2  13   0      232.65      230.67     30.64 o 
   3  13   0        5.24       14.69      5.56 o 
   4  13   0       29.14       37.24      7.77 o 
   5  13   0      154.11      152.32     21.43 o 
   6  13   0       38.69       28.34      6.21 o 
   0  14   0      473.32      426.09     85.14 o 
   1  14   0        7.76       18.43      6.41 o 
   2  14   0       23.99       28.98      7.67 o 
   3  14   0       96.98       98.72     19.90 o 
 -15   1   1       25.67       24.98      5.54 o 
 -14   1   1       61.60      103.80     12.50 o 
 -13   1   1       71.88       72.19     10.28 o 
 -12   1   1        0.61        5.80      4.19 o 
 -11   1   1       88.72      117.67     13.72 o 
 -10   1   1      110.73      106.17     12.04 o 
  -9   1   1      216.25      213.07     22.92 o 
  -8   1   1     1550.01     1581.50     27.43 o 
  -7   1   1      437.51      464.37      8.34 o 
  -6   1   1      325.47      247.73      6.03 o 
  -5   1   1      982.09      835.54      9.32 o 
  -4   1   1    16328.30    15702.20     75.84 o 
  -3   1   1     7328.45     7765.37     53.48 o 
  -2   1   1     3693.86     3551.47     28.59 o 
  -1   1   1    12041.51    11785.16     89.64 o 
   0   1   1     4515.07     4043.08     15.36 o 
   1   1   1     6791.55     6502.16     37.79 o 
   2   1   1    38786.02    42511.75   1563.10 o 
   3   1   1       73.67       70.61      1.50 o 
   4   1   1      224.01      136.74      2.72 o 
   5   1   1      579.60      770.86      8.45 o 
   6   1   1     2074.54     2023.24     23.76 o 
   7   1   1     1711.27     1783.33     22.31 o 
   8   1   1      135.29      127.70      6.72 o 
   9   1   1      261.50      280.69     24.06 o 
  10   1   1      115.81      136.60     13.26 o 
  11   1   1        3.00       11.11      4.46 o 
  12   1   1       88.43       66.97      8.87 o 
  13   1   1      348.89      372.01     34.88 o 
  14   1   1       61.34       57.38     12.83 o 
  15   1   1        9.29        9.93      4.48 o 
 -15   2   1        2.03        3.89      4.33 o 
 -14   2   1        4.02        8.17      5.89 o 
 -13   2   1       74.51       67.23      7.69 o 
 -12   2   1      166.63      171.03     21.67 o 
 -11   2   1      238.71      256.66     23.16 o 
 -10   2   1      540.50      558.35     27.60 o 
  -9   2   1      245.78      272.29      7.67 o 
  -8   2   1      919.78      940.23     14.05 o 
  -7   2   1     1504.66     1403.18     18.96 o 
  -6   2   1     5684.32     5998.67     53.29 o 
  -5   2   1     1539.98     1689.30     16.92 o 
  -4   2   1     2043.54     2261.92     13.89 o 
  -3   2   1    13300.71    13097.70     76.69 o 
  -2   2   1     8170.90     8170.76     59.42 o 
  -1   2   1    13227.77    12050.25    136.85 o 
   0   2   1     1644.11     1874.43     16.36 o 
   1   2   1     1095.51     1277.77     14.24 o 
   2   2   1      101.20      140.24      2.02 o 
   3   2   1     1102.33     1044.41     12.33 o 
   4   2   1      214.85      188.13      3.11 o 
   5   2   1     2648.92     2804.17     21.67 o 
   6   2   1        7.43       13.65      1.57 o 
   7   2   1     1182.20     1166.62     11.90 o 
   8   2   1      162.24      169.74      6.87 o 
   9   2   1        4.78        3.51      1.80 o 
  10   2   1      127.96      108.22      5.67 o 
  11   2   1      153.41      153.72     15.47 o 
  12   2   1        3.72        6.02      2.59 o 
  13   2   1       61.92       46.73      8.69 o 
  14   2   1        4.07        8.01      4.34 o 
  15   2   1       14.20       19.79      7.41 o 
 -15   3   1       99.63       89.17     14.76 o 
 -14   3   1      193.86      175.68     25.23 o 
 -13   3   1       66.42       47.49      6.34 o 
 -12   3   1       65.69       61.90      8.77 o 
 -11   3   1       41.31       42.31      5.31 o 
 -10   3   1        0.29        5.46      3.34 o 
  -9   3   1     1460.00     1518.84     26.05 o 
  -8   3   1      150.65      143.87      4.46 o 
  -7   3   1     2756.06     2960.04     29.67 o 
  -6   3   1      256.00      327.91      4.09 o 
  -5   3   1     4521.10     4532.19     34.49 o 
  -4   3   1     3429.15     3446.21     37.93 o 
  -3   3   1       10.73       23.01      1.83 o 
  -2   3   1     3388.24     3328.87     25.30 o 
  -1   3   1      461.32      493.01      4.92 o 
   0   3   1     1030.85      932.66      9.17 o 
   1   3   1      285.24      286.86      4.33 o 
   2   3   1     5961.98     5915.23     41.51 o 
   3   3   1      357.48      342.68      4.02 o 
   4   3   1     2739.44     2823.98     18.99 o 
   5   3   1     1527.12     1566.28     24.01 o 
   6   3   1       11.11       24.94      2.29 o 
   7   3   1      388.08      423.97      7.88 o 
   8   3   1      177.54      192.01      7.65 o 
   9   3   1      691.11      679.37     14.95 o 
  10   3   1       24.42       40.32      5.89 o 
  11   3   1       94.36       97.91     12.17 o 
  12   3   1       82.22       87.13     10.31 o 
  13   3   1      429.14      452.83     27.36 o 
  14   3   1        0.97        6.71      6.45 o 
  15   3   1      100.53       94.78     15.19 o 
 -15   4   1      107.22       93.75     22.82 o 
 -14   4   1       68.45       98.70     14.07 o 
 -13   4   1        1.45        6.64      3.24 o 
 -12   4   1      219.81      243.95     25.21 o 
 -11   4   1      424.95      413.38     19.69 o 
 -10   4   1      366.80      377.71     13.22 o 
  -9   4   1      160.91      198.65      5.08 o 
  -8   4   1      385.90      366.93      5.78 o 
  -7   4   1      310.79      315.04      5.17 o 
  -6   4   1      789.81      935.54     17.04 o 
  -5   4   1     2848.72     3050.14     25.65 o 
  -4   4   1     1837.88     1740.26     20.97 o 
  -3   4   1       22.31       31.93      2.07 o 
  -2   4   1      254.51      252.70      3.31 o 
  -1   4   1     4307.36     4057.36     36.89 o 
   0   4   1     2895.44     2653.10     18.59 o 
   1   4   1      174.65      158.34      2.17 o 
   2   4   1       19.23       32.68      2.41 o 
   3   4   1     1060.74     1004.79     11.79 o 
   4   4   1      843.60      957.54     10.91 o 
   5   4   1      258.16      341.01      4.46 o 
   6   4   1      664.75      649.00      8.78 o 
   7   4   1        0.11        5.15      1.98 o 
   8   4   1      377.58      435.03      9.46 o 
   9   4   1       72.29       79.29      7.42 o 
  10   4   1      120.99       94.27     11.30 o 
  11   4   1        9.84       16.75      4.41 o 
  12   4   1      128.91      134.90     15.58 o 
  13   4   1        0.65        9.06      3.68 o 
  14   4   1        3.42        9.63      3.51 o 
 -14   5   1       91.06       93.55     16.88 o 
 -13   5   1       11.70       12.24      4.82 o 
 -12   5   1      333.08      340.38     16.86 o 
 -11   5   1        4.26       14.32      3.28 o 
 -10   5   1       33.16       52.97      6.22 o 
  -9   5   1        4.73        8.53      2.64 o 
  -8   5   1      749.06      720.68     17.63 o 
  -7   5   1        1.29        3.39      1.62 o 
  -6   5   1      129.91      131.78      3.86 o 
  -5   5   1       78.83       72.12      4.92 o 
  -4   5   1        1.79        2.96      1.18 o 
  -3   5   1      153.15      214.18      3.17 o 
  -2   5   1      404.01      394.59      6.28 o 
  -1   5   1     1640.44     1754.35     15.46 o 
   0   5   1      761.81      778.00      9.80 o 
   1   5   1      155.66      175.60      3.93 o 
   2   5   1      384.74      397.44      6.09 o 
   3   5   1     1245.09     1460.89     26.80 o 
   4   5   1     1110.00     1255.30     19.58 o 
   5   5   1      214.08      175.61      4.50 o 
   6   5   1       53.05       71.61      6.14 o 
   7   5   1      243.34      245.32      5.47 o 
   8   5   1      381.14      360.97      8.06 o 
   9   5   1        1.55        9.16      2.44 o 
  10   5   1      225.19      200.42      8.98 o 
  11   5   1       56.82       55.36      7.14 o 
  12   5   1       27.09       31.79      5.72 o 
  13   5   1       13.22       12.66      4.01 o 
  14   5   1       19.27       23.19     10.07 o 
 -14   6   1      270.20      273.29     47.44 o 
 -13   6   1        0.67        5.65      7.51 o 
 -12   6   1      545.92      562.61     28.77 o 
 -11   6   1       29.71       46.24      8.96 o 
 -10   6   1      528.62      514.14     28.12 o 
  -9   6   1       38.14       42.90      5.77 o 
  -8   6   1      161.29      156.16     13.92 o 
  -7   6   1      768.37      761.45     11.90 o 
  -6   6   1      110.23      102.06      4.44 o 
  -5   6   1     1345.89     1360.88     21.51 o 
  -4   6   1       75.82       84.76      4.49 o 
  -3   6   1     1745.70     1837.68     26.04 o 
  -2   6   1       90.68      115.83      6.66 o 
  -1   6   1     1936.13     1936.94     15.82 o 
   0   6   1     1636.14     1663.35     24.10 o 
   1   6   1      656.64      655.21      9.05 o 
   2   6   1      500.50      564.08      8.43 o 
   3   6   1      180.20      185.06      6.49 o 
   4   6   1        2.02       12.73      1.98 o 
   5   6   1        3.79        3.52      2.16 o 
   6   6   1      325.60      354.85      6.31 o 
   7   6   1      605.21      580.22     12.60 o 
   8   6   1       15.01       30.18      3.78 o 
   9   6   1       72.51       95.77      7.37 o 
  10   6   1        7.14        6.96      3.26 o 
  11   6   1       97.04      102.01     12.00 o 
  12   6   1      185.03      150.04     25.96 o 
  13   6   1       35.56       28.99      8.04 o 
  14   6   1        2.93       14.15      5.71 o 
 -13   7   1        4.84       13.70      5.10 o 
 -12   7   1        1.35       14.25      5.94 o 
 -11   7   1        7.26        9.66      5.05 o 
 -10   7   1        9.15       17.86      5.76 o 
  -9   7   1       31.81       37.17      6.13 o 
  -8   7   1        0.41        5.86      2.49 o 
  -7   7   1      980.35      961.62     17.43 o 
  -6   7   1        4.79        3.20      2.15 o 
  -5   7   1       12.67        6.79      1.36 o 
  -4   7   1      183.41      173.97      5.68 o 
  -3   7   1      190.41      198.08      4.89 o 
  -2   7   1      179.08      146.17      5.73 o 
  -1   7   1       23.50       16.83      2.29 o 
   0   7   1      140.69      138.90      4.07 o 
   1   7   1      440.55      396.31      6.61 o 
   2   7   1      289.22      293.43      6.77 o 
   3   7   1        0.27        4.41      2.12 o 
   4   7   1       41.13       50.75      4.83 o 
   5   7   1      291.82      274.10     12.97 o 
   6   7   1       73.11       92.23      7.45 o 
   7   7   1       52.14       59.15      6.95 o 
   8   7   1      369.63      358.54      9.48 o 
   9   7   1       40.79       54.37      6.29 o 
  10   7   1       10.18       13.34      5.46 o 
  11   7   1       17.32       16.08      7.42 o 
  12   7   1       13.28       14.93      6.28 o 
  13   7   1       16.78       11.52      5.98 o 
 -13   8   1       27.18       26.86      7.47 o 
 -12   8   1       28.75       23.07      8.35 o 
 -11   8   1       37.43       36.03      7.18 o 
 -10   8   1       53.35       44.94      7.22 o 
  -9   8   1       38.99       43.01      5.83 o 
  -8   8   1       20.73       23.27      4.84 o 
  -7   8   1     1452.70     1437.58     25.89 o 
  -6   8   1       17.97       36.20      5.29 o 
  -5   8   1     2219.64     2197.86     45.81 o 
  -4   8   1     1231.34     1277.16     21.61 o 
  -3   8   1       17.15       28.22      3.35 o 
  -2   8   1      482.60      498.71     10.51 o 
  -1   8   1      349.13      360.97      6.54 o 
   0   8   1     2195.43     2217.86     28.63 o 
   1   8   1      120.00      106.66      6.35 o 
   2   8   1       11.57       18.75      2.83 o 
   3   8   1      351.48      338.84     13.41 o 
   4   8   1        0.98        7.50      1.93 o 
   5   8   1      144.67      154.97      8.59 o 
   6   8   1       25.75       19.37      3.60 o 
   7   8   1      834.34      852.99     16.54 o 
   8   8   1        0.10        3.64      3.08 o 
   9   8   1      192.21      192.86     21.45 o 
  10   8   1       18.60       17.35      4.47 o 
  11   8   1      180.04      173.28     25.09 o 
  12   8   1      103.21      120.95     18.39 o 
 -12   9   1       60.84       62.78     15.81 o 
 -11   9   1       52.16       65.68     11.94 o 
 -10   9   1      258.72      236.71     27.25 o 
  -9   9   1       83.55       76.44     12.32 o 
  -8   9   1        1.12        9.51      3.05 o 
  -7   9   1        0.03        7.82      3.84 o 
  -6   9   1       82.23       95.74      9.85 o 
  -5   9   1      902.24      944.75     22.87 o 
  -4   9   1      165.19      197.19     15.63 o 
  -3   9   1     2794.37     2713.11     74.27 o 
  -2   9   1       63.40       48.55      5.86 o 
  -1   9   1      152.45      146.09      4.46 o 
   0   9   1      218.09      217.23     11.79 o 
   1   9   1      139.90      116.39      5.86 o 
   2   9   1      822.47      772.40     10.24 o 
   3   9   1      245.24      227.45     17.21 o 
   4   9   1     1459.96     1454.55     24.42 o 
   5   9   1       82.95       95.18     10.23 o 
   6   9   1      541.49      612.58     16.50 o 
   7   9   1       19.17       21.95      5.18 o 
   8   9   1      174.91      205.93     18.37 o 
   9   9   1        0.04        5.55      2.90 o 
  10   9   1      388.77      387.40     41.40 o 
  11   9   1        0.76       12.32      6.02 o 
  12   9   1      212.26      232.71     45.31 o 
 -11  10   1       55.64       55.00     11.41 o 
 -10  10   1       11.15       21.25      4.82 o 
  -9  10   1      305.67      310.62     33.31 o 
  -8  10   1        9.28        6.24      3.77 o 
  -7  10   1      161.07      172.97     18.22 o 
  -6  10   1       75.16       74.76      9.93 o 
  -5  10   1       12.31       16.01      4.07 o 
  -4  10   1        0.29        4.80      2.99 o 
  -3  10   1      177.20      169.30     17.58 o 
  -2  10   1       22.82       23.91      4.14 o 
  -1  10   1      955.54      896.39     17.87 o 
   0  10   1      119.20      122.73      7.19 o 
   1  10   1      108.80      114.07      6.00 o 
   2  10   1      301.42      286.13      8.25 o 
   3  10   1       36.38       23.07      3.33 o 
   4  10   1       16.54       13.66      4.26 o 
   5  10   1        0.02        4.01      4.20 o 
   6  10   1       37.88       33.55      5.22 o 
   7  10   1       19.46       28.06      4.63 o 
   8  10   1      101.71       62.55      8.17 o 
   9  10   1        6.81        5.54      5.19 o 
  10  10   1      145.68      152.90     20.61 o 
  11  10   1        3.02       10.75      6.17 o 
 -10  11   1      704.86      869.35     44.17 o 
  -9  11   1      202.67      235.63     28.67 o 
  -8  11   1       69.98       68.06      8.73 o 
  -7  11   1      106.27      114.32     13.22 o 
  -6  11   1       92.98      106.39     13.83 o 
  -5  11   1      524.47      627.53     17.32 o 
  -4  11   1       23.24       21.80      4.63 o 
  -3  11   1       73.64       67.88      8.81 o 
  -2  11   1      258.37      230.71     19.19 o 
  -1  11   1      378.52      360.44     18.14 o 
   0  11   1       37.15       42.61      5.79 o 
   1  11   1       32.21       39.96      5.23 o 
   2  11   1      256.74      286.04     13.36 o 
   3  11   1        3.90        9.29      3.62 o 
   4  11   1        0.11        8.37      3.59 o 
   5  11   1        1.03        9.00      3.13 o 
   6  11   1      411.48      464.64     21.42 o 
   7  11   1      157.83      153.31     16.84 o 
   8  11   1      210.64      230.54     20.83 o 
   9  11   1      228.11      266.85     39.09 o 
  -8  12   1        6.08       10.47      5.09 o 
  -7  12   1       81.74       95.07     10.53 o 
  -6  12   1        0.88        9.36      4.21 o 
  -5  12   1        0.61        9.36      2.93 o 
  -4  12   1        7.55        6.84      4.91 o 
  -3  12   1        5.66       12.89      3.36 o 
  -2  12   1       66.73       32.68     12.05 o 
  -1  12   1       25.82       37.10      5.81 o 
   0  12   1        8.45        9.15      4.49 o 
   1  12   1        0.11       15.15      5.12 o 
   2  12   1       27.47       30.27      6.50 o 
   3  12   1        0.41        5.01      2.44 o 
   4  12   1        6.40        8.65      3.49 o 
   5  12   1       79.95       83.05     11.87 o 
   6  12   1      124.01      109.91     14.92 o 
   7  12   1       23.75       31.00      6.61 o 
   8  12   1      172.98      147.44     22.20 o 
  -6  13   1       95.36       98.19     12.33 o 
  -5  13   1       50.11       41.04      9.07 o 
  -4  13   1        0.02        8.44      5.51 o 
  -3  13   1        1.70        9.84      5.05 o 
  -2  13   1      226.28      194.56     25.74 o 
  -1  13   1       82.00       77.32     10.94 o 
   0  13   1        0.12        5.90      4.74 o 
   1  13   1       56.32       53.16     10.92 o 
   2  13   1      234.77      198.03     27.52 o 
   3  13   1       86.36       78.90     11.80 o 
   4  13   1       29.11       23.28      6.58 o 
   5  13   1       18.76       23.68      8.26 o 
   6  13   1       65.85       68.09      9.67 o 
  -3  14   1       30.11       34.97     10.09 o 
  -2  14   1       87.69       99.54     15.51 o 
  -1  14   1       66.19       72.03     10.01 o 
   0  14   1      133.62      118.31     21.19 o 
   1  14   1        0.55       19.64     15.35 o 
   2  14   1       94.91       82.11     16.70 o 
   3  14   1       51.66       43.52      8.52 o 
 -15   0   2       49.97       51.27     12.58 o 
 -14   0   2       70.45       65.28     16.81 o 
 -13   0   2        6.47        4.12      5.94 o 
 -12   0   2       45.06       42.41     10.33 o 
 -11   0   2     1792.42     1705.16     69.60 o 
 -10   0   2      693.23      780.13    102.58 o 
  -9   0   2     1231.19     1140.30     28.93 o 
  -8   0   2        2.49       12.78      5.96 o 
  -7   0   2     1367.94     1217.44     74.60 o 
  -6   0   2      959.03      967.01     25.99 o 
  -5   0   2     1259.42     1190.05     12.74 o 
  -4   0   2      317.04      280.36      5.76 o 
  -3   0   2     6980.14     6283.64     43.51 o 
  -2   0   2      173.71      204.09      2.89 o 
  -1   0   2    14455.63    15188.08     86.90 o 
   0   0   2     2093.58     1932.60     33.10 o 
   1   0   2    10979.09    10816.00    122.08 o 
   2   0   2        3.16       26.33      3.18 o 
   3   0   2     4819.43     4410.95     32.66 o 
   4   0   2    12765.32    13068.19     86.76 o 
   5   0   2       12.13       19.27      4.32 o 
   6   0   2     1933.40     1973.25     53.38 o 
   7   0   2      220.64      233.15     11.73 o 
   8   0   2       20.57       31.04      3.46 o 
   9   0   2     1073.36     1135.70     58.38 o 
  10   0   2      137.49      128.47     22.77 o 
  11   0   2      159.04      172.90     39.65 o 
  12   0   2      170.27      197.27     30.13 o 
  13   0   2       81.12       68.70     12.48 o 
  14   0   2        8.14       13.22      7.81 o 
  15   0   2      271.45      213.52     54.64 o 
 -15   1   2       36.27       37.06      8.13 o 
 -14   1   2       61.54       55.45     12.25 o 
 -13   1   2       19.60       26.46      7.26 o 
 -12   1   2       33.00       32.76      5.11 o 
 -11   1   2        9.67       18.78      5.15 o 
 -10   1   2     1399.02     1438.46     56.33 o 
  -9   1   2        0.45        6.76      4.40 o 
  -8   1   2       20.69       17.92      2.18 o 
  -7   1   2       96.64      112.24      2.79 o 
  -6   1   2      113.30      150.04      5.40 o 
  -5   1   2        7.17        5.83      0.70 o 
  -4   1   2     1194.23     1183.34      8.45 o 
  -3   1   2      462.57      481.95      6.89 o 
  -2   1   2     4688.92     4761.20     29.23 o 
  -1   1   2     1308.77     1199.25      8.89 o 
   0   1   2     2218.83     1981.56     18.88 o 
   1   1   2      184.98      140.70      1.51 o 
   2   1   2       88.61      125.58      1.78 o 
   3   1   2      248.86      203.31      2.46 o 
   4   1   2      293.20      329.35      3.51 o 
   5   1   2      287.85      342.80      4.58 o 
   6   1   2      352.70      335.80      3.54 o 
   7   1   2        0.18        5.90      1.23 o 
   8   1   2      791.45      829.61     12.79 o 
   9   1   2     1136.01     1124.53     14.56 o 
  10   1   2      322.81      336.56     24.08 o 
  11   1   2      192.26      204.10     21.69 o 
  12   1   2      120.67      114.35     12.18 o 
  13   1   2      144.79      138.66     18.33 o 
  14   1   2        4.86        4.43      4.21 o 
  15   1   2       34.80       34.37      7.91 o 
 -15   2   2       28.49       39.74      8.41 o 
 -14   2   2       12.35       29.02      5.47 o 
 -13   2   2       13.68       13.03      4.31 o 
 -12   2   2       69.12       52.17      7.27 o 
 -11   2   2       10.13       11.47      3.97 o 
 -10   2   2      278.47      241.61     15.28 o 
  -9   2   2      877.76      826.98     10.75 o 
  -8   2   2       14.05        7.07      1.89 o 
  -7   2   2      395.93      379.19      5.57 o 
  -6   2   2      369.67      327.40      5.36 o 
  -5   2   2      618.05      667.74      7.75 o 
  -4   2   2       15.28       10.01      0.95 o 
  -3   2   2     6155.75     5659.53     17.60 o 
  -2   2   2     1410.85     1118.46     10.29 o 
  -1   2   2     2309.87     2267.37     32.03 o 
   0   2   2      901.02      884.55      7.24 o 
   1   2   2     3267.05     3203.91     32.11 o 
   2   2   2     1036.43      902.98      8.58 o 
   3   2   2     3695.39     3730.11     31.48 o 
   4   2   2       41.56       58.07      2.15 o 
   5   2   2     3163.96     3316.44     24.93 o 
   6   2   2     1367.52     1336.14     11.70 o 
   7   2   2        3.07        5.25      1.16 o 
   8   2   2       77.48       66.61      3.58 o 
   9   2   2     3073.63     2992.60     36.29 o 
  10   2   2        0.02        6.42      2.54 o 
  11   2   2      463.95      452.92     38.07 o 
  12   2   2       29.28       26.21      5.38 o 
  13   2   2        2.14        7.90      2.90 o 
  14   2   2        6.84        4.97      5.05 o 
  15   2   2       27.26       25.88      6.83 o 
 -15   3   2       19.84       15.74      5.93 o 
 -14   3   2        5.01       15.80      5.30 o 
 -13   3   2        4.66        6.27      5.01 o 
 -12   3   2      415.81      440.14     21.41 o 
 -11   3   2       72.34       70.49      8.49 o 
 -10   3   2     1799.22     1911.98     31.70 o 
  -9   3   2      102.78       84.26      6.73 o 
  -8   3   2       12.02       11.92      1.72 o 
  -7   3   2      557.35      577.54      7.94 o 
  -6   3   2     1889.55     1984.51     16.47 o 
  -5   3   2      765.66      661.27      7.88 o 
  -4   3   2     1277.48     1463.83     15.17 o 
  -3   3   2      895.49      808.93      6.32 o 
  -2   3   2      382.50      311.11      5.36 o 
  -1   3   2        0.26        2.67      0.65 o 
   0   3   2     1101.83     1052.56      9.64 o 
   1   3   2     1899.35     1693.80     19.30 o 
   2   3   2     9112.98     8220.68     45.93 o 
   3   3   2      285.71      322.77      4.47 o 
   4   3   2       94.98      117.60      4.36 o 
   5   3   2      116.64      116.49      4.42 o 
   6   3   2     2513.97     2672.18     27.57 o 
   7   3   2       51.83       44.30      3.98 o 
   8   3   2        0.34        5.98      1.94 o 
   9   3   2      661.71      665.85      7.18 o 
  10   3   2       92.75       93.57      8.93 o 
  11   3   2        8.61        6.74      4.36 o 
  12   3   2        2.65        5.46      4.03 o 
  13   3   2      121.28      151.19     17.52 o 
  14   3   2        3.60        7.63      5.68 o 
 -15   4   2       16.71       22.06      7.56 o 
 -14   4   2       76.45       44.13      8.08 o 
 -13   4   2      152.30      126.65     14.80 o 
 -12   4   2      483.06      441.90     36.15 o 
 -11   4   2      150.79      123.26     12.56 o 
 -10   4   2      418.33      398.81     10.38 o 
  -9   4   2       90.85       91.48      5.28 o 
  -8   4   2       61.42       66.13      4.24 o 
  -7   4   2       61.25       56.01      4.37 o 
  -6   4   2      692.74      755.75      9.69 o 
  -5   4   2     1662.64     1779.08     24.56 o 
  -4   4   2     1227.61     1218.28     14.46 o 
  -3   4   2      103.67      126.78      4.05 o 
  -2   4   2        2.46        8.93      1.22 o 
  -1   4   2      395.27      368.65      3.76 o 
   0   4   2      204.38      193.08      2.37 o 
   1   4   2       59.54       54.19      3.71 o 
   2   4   2      164.28      142.67      2.68 o 
   3   4   2     1109.82     1209.09     15.13 o 
   4   4   2      270.36      264.17      4.77 o 
   5   4   2      416.12      427.39      8.89 o 
   6   4   2       22.07       18.27      2.38 o 
   7   4   2       37.99       39.10      3.70 o 
   8   4   2      275.04      214.75      5.86 o 
   9   4   2      264.51      308.72      7.26 o 
  10   4   2      130.82      115.91     11.74 o 
  11   4   2       82.13       99.95     12.12 o 
  12   4   2      237.93      230.48     26.70 o 
  13   4   2      225.52      229.99     34.56 o 
  14   4   2        1.62        9.86      4.95 o 
 -14   5   2        0.97       10.78      6.27 o 
 -13   5   2        0.17        4.32      6.86 o 
 -12   5   2      292.95      319.33     15.79 o 
 -11   5   2      127.62      122.10     13.43 o 
 -10   5   2      403.54      391.19     17.76 o 
  -9   5   2      948.78      960.66     17.66 o 
  -8   5   2      146.22      141.18      5.49 o 
  -7   5   2      178.37      158.05      4.91 o 
  -6   5   2       82.53       66.20      3.20 o 
  -5   5   2     1394.63     1297.52     15.19 o 
  -4   5   2      256.30      209.00      4.17 o 
  -3   5   2     3740.00     4086.46     36.25 o 
  -2   5   2     2218.65     2201.19     32.43 o 
  -1   5   2      916.23     1045.32     14.06 o 
   0   5   2      394.88      361.50      5.38 o 
   1   5   2     3438.68     3421.99     33.28 o 
   2   5   2     2686.91     2569.80     21.30 o 
   3   5   2       48.63       95.66      8.07 o 
   4   5   2      368.93      384.89      6.35 o 
   5   5   2       40.65       20.87      2.74 o 
   6   5   2     1582.86     1573.34     31.52 o 
   7   5   2       10.84        7.36      1.87 o 
   8   5   2      558.98      520.28      9.43 o 
   9   5   2       43.05       41.92      5.37 o 
  10   5   2       50.68       62.65      7.81 o 
  11   5   2       59.53       70.58      8.02 o 
  12   5   2       55.56       76.14     10.43 o 
  13   5   2        1.16        9.49      4.25 o 
  14   5   2       81.39       86.68     14.74 o 
 -14   6   2        2.86        3.80      8.21 o 
 -13   6   2       28.77       36.18      9.14 o 
 -12   6   2       25.96       28.78      6.72 o 
 -11   6   2       67.41       79.79      9.68 o 
 -10   6   2      135.40      116.40     13.50 o 
  -9   6   2      309.71      327.09      9.49 o 
  -8   6   2        6.72        4.83      2.22 o 
  -7   6   2      244.48      253.15      8.19 o 
  -6   6   2      845.56      741.95      9.44 o 
  -5   6   2      243.56      250.60      4.62 o 
  -4   6   2        5.81       14.60      1.99 o 
  -3   6   2        3.02        5.56      1.78 o 
  -2   6   2      129.67      175.66      6.04 o 
  -1   6   2       98.40       95.28      4.43 o 
   0   6   2      745.63      950.49     12.77 o 
   1   6   2       16.18       34.40      3.20 o 
   2   6   2       67.61       76.75      7.02 o 
   3   6   2        8.38        6.76      2.47 o 
   4   6   2       45.78       71.06      5.83 o 
   5   6   2        0.71       10.62      2.04 o 
   6   6   2      173.79      175.69     10.40 o 
   7   6   2       13.72       24.26      3.10 o 
   8   6   2      421.32      426.82     10.78 o 
   9   6   2        2.44        5.07      1.88 o 
  10   6   2       15.16       17.65      3.39 o 
  11   6   2       50.96       74.85     10.70 o 
  12   6   2       17.37       15.02      7.15 o 
  13   6   2       28.33       39.87     11.13 o 
 -13   7   2       97.45      125.07     20.17 o 
 -12   7   2       45.49       62.35     10.42 o 
 -11   7   2       10.28       10.41      6.40 o 
 -10   7   2      107.91      123.39     15.17 o 
  -9   7   2       13.28       20.69      3.57 o 
  -8   7   2      838.78      790.54     18.32 o 
  -7   7   2      155.46      154.32      7.05 o 
  -6   7   2     1541.76     1436.09     16.75 o 
  -5   7   2      182.32      177.52      7.42 o 
  -4   7   2      184.23      203.34     13.43 o 
  -3   7   2       31.98       39.04      2.75 o 
  -2   7   2       16.08       16.90      2.39 o 
  -1   7   2     1347.47     1446.70     17.75 o 
   0   7   2      123.88      123.28     10.33 o 
   1   7   2      908.61      894.60     12.58 o 
   2   7   2     1403.70     1373.68     17.39 o 
   3   7   2      307.41      371.56      7.77 o 
   4   7   2      787.19      773.41     11.85 o 
   5   7   2       37.58       52.80      5.20 o 
   6   7   2      376.83      368.96     14.53 o 
   7   7   2       27.75       23.24      3.63 o 
   8   7   2        3.92        4.67      2.72 o 
   9   7   2       82.73       66.89      7.97 o 
  10   7   2       59.89       71.33      9.88 o 
  11   7   2       53.15       43.00      9.79 o 
  12   7   2      114.39      130.63     32.62 o 
  13   7   2       45.06       33.95     10.24 o 
 -13   8   2        9.31       22.65      6.92 o 
 -12   8   2        0.01        5.07      3.84 o 
 -11   8   2        0.11        6.22      6.14 o 
 -10   8   2       23.12       25.72      5.20 o 
  -9   8   2        8.29       12.05      4.25 o 
  -8   8   2      274.52      293.20     27.95 o 
  -7   8   2      513.00      546.07     16.99 o 
  -6   8   2      610.70      611.81     23.56 o 
  -5   8   2       79.75       70.45      8.50 o 
  -4   8   2      360.65      327.22     15.34 o 
  -3   8   2      690.03      689.51     16.11 o 
  -2   8   2        4.45        6.21      1.61 o 
  -1   8   2      741.25      667.61      9.36 o 
   0   8   2      143.36      117.13      4.90 o 
   1   8   2      202.05      172.60      6.23 o 
   2   8   2       76.73       77.62      7.05 o 
   3   8   2      494.77      480.35      8.09 o 
   4   8   2        3.77        4.88      1.76 o 
   5   8   2       64.62       68.36      7.09 o 
   6   8   2       42.66       47.46      5.47 o 
   7   8   2      310.11      330.10      9.68 o 
   8   8   2      375.99      381.35     25.24 o 
   9   8   2       64.53       48.50      9.76 o 
  10   8   2        0.80        3.57      3.82 o 
  11   8   2       29.81       33.90      9.81 o 
  12   8   2       50.44       47.62     11.37 o 
 -12   9   2       10.01       30.95     10.75 o 
 -11   9   2       96.49      111.93     19.84 o 
 -10   9   2       75.68       68.78      9.06 o 
  -9   9   2       87.85       80.21      9.70 o 
  -8   9   2       44.88       25.91      4.58 o 
  -7   9   2       83.81       61.26      8.02 o 
  -6   9   2       54.29       55.77      7.84 o 
  -5   9   2     1119.12     1096.53     23.04 o 
  -4   9   2      144.17      161.65     17.32 o 
  -3   9   2      637.74      662.84     23.70 o 
  -2   9   2      217.35      218.44      6.30 o 
  -1   9   2     1387.45     1322.12     19.25 o 
   0   9   2      577.95      576.08     15.26 o 
   1   9   2      776.74      777.83     23.20 o 
   2   9   2       39.66       44.38      4.71 o 
   3   9   2      558.01      545.53     10.87 o 
   4   9   2       11.67       11.95      3.05 o 
   5   9   2       97.10       90.67      6.51 o 
   6   9   2       81.17       83.30      7.78 o 
   7   9   2        0.18        8.29      3.28 o 
   8   9   2       37.18       35.22      5.65 o 
   9   9   2       76.68       48.27     14.60 o 
  10   9   2        1.51       11.94      4.51 o 
  11   9   2       38.32       44.37     10.86 o 
 -11  10   2       12.51       15.01      8.98 o 
 -10  10   2       72.02       88.93     13.14 o 
  -9  10   2       56.31       47.77      8.56 o 
  -8  10   2      599.04      624.62     15.43 o 
  -7  10   2        4.88        3.50      3.65 o 
  -6  10   2      276.45      271.42     21.34 o 
  -5  10   2      161.41      189.67     23.65 o 
  -4  10   2       36.99       42.99      6.01 o 
  -3  10   2      193.75      189.02     10.54 o 
  -2  10   2      208.50      207.71     21.50 o 
  -1  10   2       96.69       79.71      7.51 o 
   0  10   2        4.76        7.68      2.76 o 
   1  10   2       39.02       41.66      4.57 o 
   2  10   2     1313.31     1290.23     22.15 o 
   3  10   2       12.89       26.45      3.97 o 
   4  10   2       90.91       98.77     10.31 o 
   5  10   2       56.57       59.97      7.59 o 
   6  10   2       15.36       11.51      3.37 o 
   7  10   2       26.82       56.80      7.24 o 
   8  10   2      261.60      299.08     36.88 o 
   9  10   2       15.24       20.60      6.94 o 
  10  10   2       82.68       68.47     11.70 o 
 -10  11   2       22.31       13.94      5.21 o 
  -9  11   2      197.31      199.62     24.79 o 
  -8  11   2       91.87       79.84     10.09 o 
  -7  11   2       11.36       16.49      5.24 o 
  -6  11   2        0.42        8.78      3.57 o 
  -5  11   2        6.26       11.88      3.62 o 
  -4  11   2        2.18       10.22      3.64 o 
  -3  11   2       22.42       22.17      4.27 o 
  -2  11   2       21.25       18.35      3.79 o 
  -1  11   2       82.03       86.40     10.26 o 
   0  11   2       44.62       45.29      6.16 o 
   1  11   2        0.81        3.26      2.10 o 
   2  11   2      177.87      172.21     15.81 o 
   3  11   2      102.75      105.78     11.16 o 
   4  11   2      362.60      349.18     17.37 o 
   5  11   2       51.40       50.46      6.92 o 
   6  11   2       21.31       28.27      4.97 o 
   7  11   2       55.14       50.08      8.18 o 
   8  11   2       57.63       47.87      7.08 o 
   9  11   2        1.52       11.36      4.71 o 
  -8  12   2      359.97      393.16     16.82 o 
  -7  12   2       49.28       51.90     11.05 o 
  -6  12   2        0.01        6.71      4.06 o 
  -5  12   2      249.63      243.02     23.58 o 
  -4  12   2      167.68      182.24     19.99 o 
  -3  12   2       16.83       28.54      5.70 o 
  -2  12   2       29.44       24.07      4.57 o 
  -1  12   2      168.73      119.30     14.58 o 
   0  12   2       24.32       25.97      5.21 o 
   1  12   2        2.86        9.97      5.01 o 
   2  12   2       22.17       24.67      6.65 o 
   3  12   2        4.71        9.25      6.53 o 
   4  12   2      576.41      595.09     37.60 o 
   5  12   2        2.07       16.39      3.84 o 
   6  12   2        3.87       13.21      4.31 o 
   7  12   2        9.40       13.06      5.04 o 
   8  12   2      277.60      251.55     30.18 o 
  -6  13   2       20.57       15.56      5.28 o 
  -5  13   2      121.50      107.50     13.11 o 
  -4  13   2        7.50       11.61      4.37 o 
  -3  13   2       49.40       59.05     12.77 o 
  -2  13   2       26.71       30.32      5.55 o 
  -1  13   2        0.30        5.93      6.09 o 
   0  13   2        0.00        5.58      6.41 o 
   1  13   2      131.56      157.20     29.16 o 
   2  13   2        9.88       15.78      7.71 o 
   3  13   2      125.98      128.89     16.84 o 
   4  13   2       17.34       22.69      5.92 o 
   5  13   2        1.09        9.84      5.71 o 
   6  13   2        3.90       15.58      6.38 o 
  -3  14   2      176.83      171.01     31.87 o 
  -2  14   2        0.35        8.12      6.11 o 
  -1  14   2       48.70       47.99      9.04 o 
   0  14   2      125.36       96.46     26.86 o 
   1  14   2        2.68       12.31      6.83 o 
   2  14   2        1.27        6.97      4.50 o 
 -15   1   3       33.39       32.17      5.78 o 
 -14   1   3       12.84       17.96      5.52 o 
 -13   1   3       70.83       75.54     11.54 o 
 -12   1   3       12.27       11.06      6.16 o 
 -11   1   3      288.50      260.93     24.25 o 
 -10   1   3      252.59      250.36     23.77 o 
  -9   1   3      106.63       98.67     13.35 o 
  -8   1   3      346.28      351.23      7.82 o 
  -7   1   3      144.64      135.95      5.41 o 
  -6   1   3      961.74      986.29     10.77 o 
  -5   1   3     1682.74     1507.90     13.06 o 
  -4   1   3     2235.40     2246.13     13.77 o 
  -3   1   3       16.41       15.62      1.32 o 
  -2   1   3     4598.43     4400.30     30.07 o 
  -1   1   3      971.38      797.97      7.63 o 
   0   1   3     5124.55     4685.28     35.98 o 
   1   1   3     1737.98     1951.59     16.83 o 
   2   1   3     2281.74     2316.44     16.34 o 
   3   1   3      623.35      648.65      6.93 o 
   4   1   3       48.49       49.78      3.61 o 
   5   1   3      283.01      276.90      4.77 o 
   6   1   3      403.69      358.40      4.29 o 
   7   1   3       89.43       95.18      4.04 o 
   8   1   3      139.56      134.13      5.48 o 
   9   1   3      237.59      213.84      8.16 o 
  10   1   3      570.39      548.95     17.02 o 
  11   1   3      337.35      295.75     27.29 o 
  12   1   3        0.02        0.92      4.95 o 
  13   1   3       86.76       91.13     15.12 o 
  14   1   3        2.06        7.39      5.47 o 
  15   1   3        4.06        5.51      4.32 o 
 -15   2   3       53.32       70.43     11.10 o 
 -14   2   3      137.73      136.78     16.38 o 
 -13   2   3       32.55       27.10      5.40 o 
 -12   2   3        8.08        9.82      3.95 o 
 -11   2   3        6.57       11.08      4.72 o 
 -10   2   3       64.38       64.71      3.25 o 
  -9   2   3      202.89      220.64      7.03 o 
  -8   2   3     1224.01     1204.23     17.21 o 
  -7   2   3        0.06        2.06      1.26 o 
  -6   2   3     2553.04     2564.21     21.83 o 
  -5   2   3       62.67       71.11      2.20 o 
  -4   2   3     8016.37     7533.58     61.06 o 
  -3   2   3       97.10      163.64      2.86 o 
  -2   2   3     2061.80     1822.31     19.85 o 
  -1   2   3        9.02       21.49      1.42 o 
   0   2   3     3328.29     3391.60     22.39 o 
   1   2   3        1.03        5.04      1.60 o 
   2   2   3        8.29       15.96      1.17 o 
   3   2   3     2259.10     2152.52     19.87 o 
   4   2   3       22.40       15.51      1.42 o 
   5   2   3     1282.17     1345.21     24.77 o 
   6   2   3      328.58      293.41      5.11 o 
   7   2   3       75.20       76.16      3.64 o 
   8   2   3     1991.66     2026.07     20.42 o 
   9   2   3       91.69       95.03      3.82 o 
  10   2   3     1304.66     1286.05     28.80 o 
  11   2   3      205.06      214.45     22.50 o 
  12   2   3        3.36       16.78      5.18 o 
  13   2   3        0.10        9.32      5.25 o 
  14   2   3      267.69      304.89     35.79 o 
 -15   3   3       65.71       65.91     14.45 o 
 -14   3   3      123.30      133.87     14.08 o 
 -13   3   3       51.01       55.61      7.27 o 
 -12   3   3      119.01      101.49     13.63 o 
 -11   3   3        1.18       10.65      4.25 o 
 -10   3   3     2083.74     1976.74     41.34 o 
  -9   3   3      238.90      215.43     11.16 o 
  -8   3   3       51.67       51.06      2.64 o 
  -7   3   3       16.22       11.41      1.58 o 
  -6   3   3      490.39      455.18      4.98 o 
  -5   3   3     3817.74     4055.04     36.00 o 
  -4   3   3       55.03       59.32      3.05 o 
  -3   3   3      866.09      851.83     10.52 o 
  -2   3   3      468.74      450.61      6.30 o 
  -1   3   3       38.14       28.50      1.86 o 
   0   3   3     2973.07     3012.39     27.59 o 
   1   3   3     2179.09     2103.19     23.38 o 
   2   3   3       23.55       29.17      2.02 o 
   3   3   3       88.22       88.01      2.93 o 
   4   3   3      260.63      270.44      4.41 o 
   5   3   3     3027.08     3401.43     40.81 o 
   6   3   3       89.96       95.63      6.35 o 
   7   3   3      390.06      452.70      7.71 o 
   8   3   3     4994.95     5467.38     64.75 o 
   9   3   3      250.72      261.29     11.54 o 
  10   3   3        0.36        8.36      3.09 o 
  11   3   3      100.99       92.91     12.96 o 
  12   3   3        4.32        9.69      4.50 o 
  13   3   3        0.14       11.91      4.62 o 
  14   3   3      106.36      125.18     18.03 o 
 -15   4   3       11.50       12.86      8.18 o 
 -14   4   3       39.51       53.85      9.44 o 
 -13   4   3      106.04       85.32     12.62 o 
 -12   4   3       59.74       58.39      8.97 o 
 -11   4   3       23.39       17.62      4.31 o 
 -10   4   3      194.64      181.80      9.87 o 
  -9   4   3      390.85      436.25      9.88 o 
  -8   4   3        5.52        4.58      1.58 o 
  -7   4   3      403.81      370.03      4.63 o 
  -6   4   3       76.95      117.45      3.37 o 
  -5   4   3      445.75      437.55      5.42 o 
  -4   4   3      473.25      662.17      8.52 o 
  -3   4   3     1281.09     1142.68      8.04 o 
  -2   4   3      238.47      221.15      3.76 o 
  -1   4   3      507.04      468.83      5.39 o 
   0   4   3     1295.79     1377.83      8.07 o 
   1   4   3      235.04      231.13      3.31 o 
   2   4   3     3844.81     4140.48     37.86 o 
   3   4   3     2637.09     2732.22     24.87 o 
   4   4   3     6166.17     6099.19     62.87 o 
   5   4   3     2345.28     2482.95     34.50 o 
   6   4   3     1332.61     1427.56     21.51 o 
   7   4   3      526.54      515.42     12.15 o 
   8   4   3     1272.90     1314.94     17.00 o 
   9   4   3      220.85      230.32      7.05 o 
  10   4   3        4.06        7.04      2.97 o 
  11   4   3      516.00      509.88     21.95 o 
  12   4   3        6.94       12.46      4.33 o 
  13   4   3      133.94      140.81     17.63 o 
  14   4   3        6.34       12.39      4.87 o 
 -14   5   3        1.58        6.52      7.83 o 
 -13   5   3       15.21       33.04      7.58 o 
 -12   5   3        0.22        2.69      3.33 o 
 -11   5   3      142.82      142.23     17.24 o 
 -10   5   3        0.69        3.79      2.23 o 
  -9   5   3        9.62        7.94      1.94 o 
  -8   5   3       22.79       17.81      2.31 o 
  -7   5   3       67.96       71.78      5.40 o 
  -6   5   3      101.80      100.57      3.85 o 
  -5   5   3       74.53       63.93      4.97 o 
  -4   5   3      710.38      751.83     13.60 o 
  -3   5   3      155.41      216.46     11.19 o 
  -2   5   3       13.54       27.44      3.16 o 
  -1   5   3       20.20       25.12      2.38 o 
   0   5   3      852.47     1017.51     12.04 o 
   1   5   3      189.16      162.03      4.16 o 
   2   5   3     4992.76     5542.90     61.32 o 
   3   5   3       66.40       62.20      5.47 o 
   4   5   3     1138.74     1176.53     17.45 o 
   5   5   3      139.88      135.97     11.51 o 
   6   5   3      476.60      469.26      7.92 o 
   7   5   3      609.34      582.64     12.18 o 
   8   5   3      477.33      497.84     15.97 o 
   9   5   3     1025.44      951.02     16.41 o 
  10   5   3        6.04        7.74      2.56 o 
  11   5   3      151.08      149.63     20.68 o 
  12   5   3        3.69        6.91      3.86 o 
  13   5   3       20.30       22.11      6.52 o 
  14   5   3       13.47       11.45      4.55 o 
 -14   6   3      206.31      164.60     33.66 o 
 -13   6   3      250.31      205.78     26.38 o 
 -12   6   3       54.63       55.16     10.65 o 
 -11   6   3        1.62       11.09      6.23 o 
 -10   6   3     1362.34     1380.22     22.87 o 
  -9   6   3      203.42      173.27      8.40 o 
  -8   6   3     2192.10     2187.35     32.37 o 
  -7   6   3       39.06       49.63      5.23 o 
  -6   6   3      637.72      574.79     12.49 o 
  -5   6   3       14.13       25.82      3.47 o 
  -4   6   3      986.80      894.99     16.63 o 
  -3   6   3     2377.00     2618.79     61.28 o 
  -2   6   3     1765.35     1731.79     25.36 o 
  -1   6   3     1093.43     1258.31     15.09 o 
   0   6   3      760.50      674.96      9.32 o 
   1   6   3       13.01       23.92      2.21 o 
   2   6   3      309.97      281.40      6.42 o 
   3   6   3       90.63       76.78      6.50 o 
   4   6   3     2221.30     2114.34     23.91 o 
   5   6   3     1428.42     1466.09     32.46 o 
   6   6   3     1354.76     1332.02     23.41 o 
   7   6   3      324.60      309.30     10.29 o 
   8   6   3      320.60      299.20      9.36 o 
   9   6   3       28.73       30.75      3.63 o 
  10   6   3       13.52       20.12      4.26 o 
  11   6   3       17.69       30.66      5.76 o 
  12   6   3      389.93      359.88     30.83 o 
  13   6   3      337.90      335.53     49.16 o 
 -13   7   3        5.01       12.46      4.58 o 
 -12   7   3      119.50      177.45     39.33 o 
 -11   7   3      128.39      119.42     18.19 o 
 -10   7   3      325.31      308.52     27.46 o 
  -9   7   3       84.56       89.32     13.00 o 
  -8   7   3      503.62      472.27     13.68 o 
  -7   7   3     1917.36     1989.63     43.05 o 
  -6   7   3      533.96      557.15     13.33 o 
  -5   7   3     1369.63     1305.33     25.04 o 
  -4   7   3      537.46      577.25     13.88 o 
  -3   7   3      825.64      875.66     22.24 o 
  -2   7   3       10.45        4.39      2.24 o 
  -1   7   3      253.03      214.24      5.26 o 
   0   7   3       31.16       28.58      3.23 o 
   1   7   3       18.73       10.13      1.55 o 
   2   7   3      162.81      143.76      9.01 o 
   3   7   3      337.11      311.67      7.62 o 
   4   7   3      268.13      288.05      7.60 o 
   5   7   3      731.64      737.87     15.06 o 
   6   7   3      173.45      181.62     14.17 o 
   7   7   3      393.21      427.57     14.26 o 
   8   7   3       71.61       62.31      7.00 o 
   9   7   3      327.20      361.03     15.02 o 
  10   7   3      129.44      116.27     13.21 o 
  11   7   3       14.36       18.23      6.81 o 
  12   7   3       46.30       38.02     10.46 o 
  13   7   3      116.86      106.48     23.60 o 
 -13   8   3        1.51       16.62      7.35 o 
 -12   8   3       27.04       33.57      8.82 o 
 -11   8   3       26.94       28.50     10.52 o 
 -10   8   3       16.08       17.77      4.60 o 
  -9   8   3       19.79       22.92      3.80 o 
  -8   8   3      238.92      251.09     20.85 o 
  -7   8   3      243.76      216.58     22.81 o 
  -6   8   3        1.40        4.15      3.73 o 
  -5   8   3      576.54      644.02     14.15 o 
  -4   8   3     2952.96     2819.67     39.55 o 
  -3   8   3       58.23       65.96      6.91 o 
  -2   8   3       68.77       70.60      2.81 o 
  -1   8   3       73.10       77.69      6.08 o 
   0   8   3      880.85      874.61     11.01 o 
   1   8   3       48.67       43.22      4.56 o 
   2   8   3        2.40        9.30      2.49 o 
   3   8   3       73.82       63.67      6.37 o 
   4   8   3      123.68      111.34      9.56 o 
   5   8   3      414.51      414.31     12.72 o 
   6   8   3        4.84        9.08      2.83 o 
   7   8   3       11.15       20.35      3.86 o 
   8   8   3       95.25      108.27     10.69 o 
   9   8   3      104.12      132.60     16.76 o 
  10   8   3       44.00       51.48      8.02 o 
  11   8   3        1.55        6.21      6.05 o 
  12   8   3       52.02       53.60      9.89 o 
 -12   9   3        6.91       12.89      8.44 o 
 -11   9   3        0.61        4.65      8.63 o 
 -10   9   3       11.92       14.14      4.12 o 
  -9   9   3       57.20       82.74      9.87 o 
  -8   9   3        0.15        7.60      3.75 o 
  -7   9   3        8.77        9.38      3.01 o 
  -6   9   3       13.56       15.31      3.35 o 
  -5   9   3      487.81      466.35     17.13 o 
  -4   9   3     1798.03     1858.03     34.64 o 
  -3   9   3       59.80       56.07      6.96 o 
  -2   9   3      981.73      962.56     23.42 o 
  -1   9   3     2295.12     2215.25     32.26 o 
   0   9   3        6.08        7.84      2.35 o 
   1   9   3      935.46      840.36     14.02 o 
   2   9   3        0.11        7.38      2.62 o 
   3   9   3      219.23      218.06     16.02 o 
   4   9   3      464.54      486.53     14.83 o 
   5   9   3      171.22      140.31     13.38 o 
   6   9   3      219.89      198.70     18.81 o 
   7   9   3       20.96       18.88      4.87 o 
   8   9   3       16.68       17.12      4.66 o 
   9   9   3      519.38      580.65     25.33 o 
  10   9   3        0.02        7.37      4.63 o 
  11   9   3       29.73       38.65      9.38 o 
 -11  10   3       71.11       96.68     19.19 o 
 -10  10   3        2.31        8.25      4.95 o 
  -9  10   3       74.44       52.97      9.60 o 
  -8  10   3       11.09       12.45      5.12 o 
  -7  10   3       33.38       42.13      6.64 o 
  -6  10   3        0.05        9.70      3.36 o 
  -5  10   3       17.85       10.03      3.94 o 
  -4  10   3      530.09      511.55     20.28 o 
  -3  10   3      196.22      202.92     17.90 o 
  -2  10   3      899.06      859.18     19.90 o 
  -1  10   3     1473.34     1477.99     27.12 o 
   0  10   3      156.45      158.02      7.01 o 
   1  10   3     1726.61     1640.19     24.70 o 
   2  10   3      589.58      579.36     14.16 o 
   3  10   3      136.77      121.91     11.94 o 
   4  10   3      206.42      227.74     21.94 o 
   5  10   3      179.76      189.33     16.55 o 
   6  10   3      150.03      134.19     15.38 o 
   7  10   3      173.86      175.15     15.13 o 
   8  10   3       21.18       15.92      3.54 o 
   9  10   3       13.97       28.73      6.95 o 
  10  10   3      190.59      185.05     28.19 o 
 -10  11   3      261.80      274.53     28.82 o 
  -9  11   3        6.04       10.62      4.65 o 
  -8  11   3       18.25       15.11      5.49 o 
  -7  11   3        4.43       14.76      3.99 o 
  -6  11   3      436.43      504.08     26.54 o 
  -5  11   3        2.76       10.17      3.48 o 
  -4  11   3       19.23       22.04      4.80 o 
  -3  11   3      291.72      282.30     14.40 o 
  -2  11   3        7.56       11.63      3.20 o 
  -1  11   3       33.30       41.56      6.42 o 
   0  11   3      195.18      188.99     13.47 o 
   1  11   3      668.82      446.08    133.65 o 
   2  11   3       62.11       58.74      7.32 o 
   3  11   3      359.57      358.52     14.75 o 
   4  11   3      246.75      210.65     18.74 o 
   5  11   3      464.31      463.48     17.64 o 
   6  11   3       96.48       95.78     11.44 o 
   7  11   3        0.14        6.39      4.39 o 
   8  11   3       63.31       62.70     10.06 o 
   9  11   3        0.28        5.66      5.55 o 
  -8  12   3      122.47       97.68     14.97 o 
  -7  12   3      130.01      115.93     16.87 o 
  -6  12   3        1.19       10.22      4.46 o 
  -5  12   3      118.19      121.05     14.72 o 
  -4  12   3        5.82        9.54      3.77 o 
  -3  12   3      315.68      338.53     13.58 o 
  -2  12   3      181.65      160.77     10.58 o 
  -1  12   3        2.11        6.05      3.27 o 
   0  12   3       40.60       51.61      7.23 o 
   1  12   3       10.86       16.90      6.09 o 
   2  12   3        1.54        6.77      4.62 o 
   3  12   3        3.78        7.67      4.36 o 
   4  12   3      102.72       78.39     28.25 o 
   5  12   3       28.57       19.99      4.82 o 
   6  12   3       15.30       14.99      3.89 o 
   7  12   3        3.58        8.15      3.80 o 
   8  12   3       26.90       25.15      9.95 o 
  -6  13   3        0.94       11.58      4.39 o 
  -5  13   3      146.53      137.53     11.62 o 
  -4  13   3      174.44      155.20     24.67 o 
  -3  13   3       19.44       28.51      6.46 o 
  -2  13   3        2.23       10.92      5.66 o 
  -1  13   3      183.21      157.93     23.97 o 
   0  13   3       17.62       19.68      6.58 o 
   1  13   3       96.01       92.83     12.93 o 
   2  13   3      110.20      138.40     17.12 o 
   3  13   3       24.17       30.70      7.84 o 
   4  13   3       77.86       82.86     11.78 o 
   5  13   3       86.21       92.87     15.19 o 
  -3  14   3       56.46       71.45     20.51 o 
  -2  14   3       23.95       25.29      6.78 o 
  -1  14   3       61.46       79.54     18.45 o 
   0  14   3       13.06       19.57     10.15 o 
   1  14   3        7.79       13.81      6.56 o 
   2  14   3        1.76       17.29      6.23 o 
 -15   0   4       56.07       67.69     20.73 o 
 -14   0   4        1.84        1.48      6.85 o 
 -13   0   4       49.45       63.12     11.78 o 
 -12   0   4      311.31      383.48     36.94 o 
 -11   0   4      127.20      136.66     28.61 o 
 -10   0   4      401.91      426.10     27.45 o 
  -9   0   4       31.32       33.58     11.39 o 
  -8   0   4     2346.03     2367.11     53.09 o 
  -7   0   4      361.86      299.28      5.34 o 
  -6   0   4      239.32      303.25      4.14 o 
  -5   0   4       23.52       11.14      1.47 o 
  -4   0   4     8986.30     8566.19     76.19 o 
  -3   0   4      419.87      514.81      7.16 o 
  -2   0   4     2211.49     1984.42     18.16 o 
  -1   0   4     6288.64     5997.08     40.02 o 
   0   0   4      246.60      187.51      3.69 o 
   1   0   4      451.04      343.86      6.29 o 
   2   0   4     3283.27     3466.90     44.00 o 
   3   0   4    27805.43    27641.83    230.74 o 
   4   0   4     1437.66     1338.06     16.66 o 
   5   0   4      259.35      210.91      5.12 o 
   6   0   4      943.10      986.43     17.59 o 
   7   0   4     1712.89     1773.63     40.43 o 
   8   0   4      684.99      750.91     12.02 o 
   9   0   4       86.59      108.92      4.75 o 
  10   0   4      635.46      566.88     64.88 o 
  11   0   4      260.16      243.14     47.29 o 
  12   0   4      133.13      122.01     19.77 o 
  13   0   4       22.06       40.08      9.08 o 
  14   0   4       78.71       39.41     11.84 o 
 -15   1   4       94.08       87.11     13.54 o 
 -14   1   4       73.00       81.73     12.71 o 
 -13   1   4        2.56        8.92      4.77 o 
 -12   1   4        0.79        7.11      4.79 o 
 -11   1   4        0.66        8.32      4.69 o 
 -10   1   4      386.87      387.47     37.63 o 
  -9   1   4      221.24      203.72      5.78 o 
  -8   1   4     1016.02     1060.61     14.65 o 
  -7   1   4      771.39      737.68     10.64 o 
  -6   1   4       66.60       83.12      2.46 o 
  -5   1   4     1544.23     1546.57     11.62 o 
  -4   1   4      239.87      216.62      2.63 o 
  -3   1   4      498.07      548.70      4.99 o 
  -2   1   4    25037.31    25928.53    137.29 o 
  -1   1   4     8660.74     8208.92     56.04 o 
   0   1   4    22804.79    22275.17    179.27 o 
   1   1   4     8644.87     8516.25     80.51 o 
   2   1   4     3684.98     3770.61     23.51 o 
   3   1   4      491.60      526.71      4.95 o 
   4   1   4     1080.55     1088.82      9.98 o 
   5   1   4     2444.27     2621.51     34.94 o 
   6   1   4      900.25      842.41     11.17 o 
   7   1   4        7.10        5.15      1.04 o 
   8   1   4       58.23       45.63      4.96 o 
   9   1   4        1.33        3.69      1.52 o 
  10   1   4      462.16      302.80     62.47 o 
  11   1   4        5.43       10.28      5.33 o 
  12   1   4       34.43       36.07      6.11 o 
  13   1   4      155.77      147.93     18.44 o 
  14   1   4       21.29       14.85      6.10 o 
 -15   2   4      176.09      162.85     24.28 o 
 -14   2   4        8.54       17.27      4.34 o 
 -13   2   4       73.48       67.59     10.17 o 
 -12   2   4        4.78        9.55      3.96 o 
 -11   2   4       81.06       89.07     10.42 o 
 -10   2   4     1416.13     1469.05     25.63 o 
  -9   2   4      948.05      950.16     12.63 o 
  -8   2   4      554.33      470.98      5.11 o 
  -7   2   4      831.88      760.81      9.35 o 
  -6   2   4     3921.02     3990.76     24.35 o 
  -5   2   4      220.70      251.29      3.78 o 
  -4   2   4       38.35       56.57      3.18 o 
  -3   2   4     4768.90     4585.05     36.03 o 
  -2   2   4      601.19      654.10      6.43 o 
  -1   2   4     1804.74     1714.22     13.42 o 
   0   2   4     7087.58     6866.28     44.78 o 
   1   2   4     2639.32     2634.52     24.05 o 
   2   2   4     3463.45     3227.21     23.98 o 
   3   2   4      194.61      132.13      3.40 o 
   4   2   4     1844.87     1804.64     10.33 o 
   5   2   4      425.97      452.43     11.23 o 
   6   2   4      267.12      269.55      4.18 o 
   7   2   4       77.09       63.76      5.80 o 
   8   2   4      311.17      286.56      5.36 o 
   9   2   4      250.73      233.40     12.37 o 
  10   2   4      236.47      229.22     14.34 o 
  11   2   4      411.48      414.84     36.62 o 
  12   2   4        3.65        4.88      3.31 o 
  13   2   4       13.56       13.78      4.56 o 
  14   2   4       33.62       16.44      5.95 o 
 -15   3   4        3.93        8.27      4.34 o 
 -14   3   4      103.77       82.39     13.68 o 
 -13   3   4      476.72      489.90     47.09 o 
 -12   3   4       43.80       51.90      6.63 o 
 -11   3   4      207.65      173.96     11.25 o 
 -10   3   4       62.96       65.20      7.04 o 
  -9   3   4        4.93        8.13      1.26 o 
  -8   3   4       78.20       76.71      3.78 o 
  -7   3   4       15.46       18.85      1.83 o 
  -6   3   4      524.36      505.85      7.10 o 
  -5   3   4      192.40      192.05      3.90 o 
  -4   3   4       78.49       92.64      4.02 o 
  -3   3   4      224.96      212.53      2.92 o 
  -2   3   4     2384.22     2020.19     26.01 o 
  -1   3   4      936.57      704.51      8.18 o 
   0   3   4     2602.90     2400.89     19.58 o 
   1   3   4        0.36        4.30      0.91 o 
   2   3   4     2627.74     2569.93     17.55 o 
   3   3   4      678.62      559.96      7.34 o 
   4   3   4       10.16        5.43      1.19 o 
   5   3   4      175.12      207.44      6.14 o 
   6   3   4      315.40      332.67      6.50 o 
   7   3   4      313.25      277.84      8.79 o 
   8   3   4      701.11      666.86      9.10 o 
   9   3   4     1345.52     1334.82     22.08 o 
  10   3   4      103.22      143.70     17.18 o 
  11   3   4        1.14        1.02      4.33 o 
  12   3   4       92.42      117.36     12.57 o 
  13   3   4       22.92       27.40      7.53 o 
  14   3   4       12.05       11.50      5.95 o 
 -15   4   4       41.44       34.46      9.16 o 
 -14   4   4       21.17       24.49      7.56 o 
 -13   4   4       50.54       57.95     10.53 o 
 -12   4   4       51.32       55.70      7.96 o 
 -11   4   4       52.83       78.37      9.55 o 
 -10   4   4      240.71      218.90      9.54 o 
  -9   4   4      264.34      242.01      6.46 o 
  -8   4   4       12.22       16.23      2.06 o 
  -7   4   4      273.85      286.71      5.74 o 
  -6   4   4      199.27      197.80      7.71 o 
  -5   4   4      239.32      302.43      3.80 o 
  -4   4   4        3.34        4.46      0.99 o 
  -3   4   4      422.62      322.63      5.59 o 
  -2   4   4      109.35      111.39      4.40 o 
  -1   4   4      209.97      204.89      3.13 o 
   0   4   4     1080.96     1131.90     14.83 o 
   1   4   4       35.52       69.92      2.76 o 
   2   4   4      572.63      682.83      8.17 o 
   3   4   4     1396.87     1373.79     22.85 o 
   4   4   4     2570.82     2716.63     20.49 o 
   5   4   4       18.50       30.71      2.92 o 
   6   4   4      419.18      398.62      6.50 o 
   7   4   4      146.09      135.47      6.49 o 
   8   4   4      190.13      194.89      5.98 o 
   9   4   4       83.36       83.04      4.54 o 
  10   4   4      153.45      165.03      9.60 o 
  11   4   4       18.55       16.62      6.09 o 
  12   4   4       22.68       25.09      5.33 o 
  13   4   4       52.74       36.67      6.98 o 
  14   4   4       60.79       67.65      9.82 o 
 -14   5   4       87.66       63.88     11.39 o 
 -13   5   4      551.76      581.78     29.63 o 
 -12   5   4       11.39        3.31      7.05 o 
 -11   5   4      345.08      253.45     18.10 o 
 -10   5   4      423.14      398.91     10.30 o 
  -9   5   4       15.54       27.79      3.89 o 
  -8   5   4       56.41       59.08      4.62 o 
  -7   5   4      106.38      101.75      5.51 o 
  -6   5   4      602.43      510.66      8.01 o 
  -5   5   4      277.14      279.58      4.21 o 
  -4   5   4        4.38        3.86      2.65 o 
  -3   5   4      149.61      135.41     13.38 o 
  -2   5   4      817.23      637.23     11.74 o 
  -1   5   4     2631.37     2544.74     22.65 o 
   0   5   4     1595.99     1596.76     18.53 o 
   1   5   4     2037.44     2131.33     21.04 o 
   2   5   4      134.31      176.56      6.20 o 
   3   5   4      858.66      916.26     12.85 o 
   4   5   4      826.54     1000.22     16.96 o 
   5   5   4      952.61      935.54     14.07 o 
   6   5   4      918.52      903.53     21.66 o 
   7   5   4      102.16      105.01     10.67 o 
   8   5   4      241.36      260.39      7.86 o 
   9   5   4       98.17       82.25      8.41 o 
  10   5   4      675.60      712.96     17.25 o 
  11   5   4       21.25       28.73      5.34 o 
  12   5   4        2.93       10.69      4.22 o 
  13   5   4      106.93      130.80     14.41 o 
 -14   6   4        0.10       10.24     12.35 o 
 -13   6   4       14.11       12.58      6.48 o 
 -12   6   4       22.40       25.96      7.79 o 
 -11   6   4     1186.60     1216.55     51.13 o 
 -10   6   4      985.94     1074.16     19.28 o 
  -9   6   4      428.89      386.59      9.56 o 
  -8   6   4      327.84      354.92     13.12 o 
  -7   6   4      230.28      251.34      7.38 o 
  -6   6   4      356.35      348.19      8.11 o 
  -5   6   4      231.95      263.62     13.84 o 
  -4   6   4      235.67      205.10     11.38 o 
  -3   6   4     1071.87      953.25     17.47 o 
  -2   6   4      104.65      135.31     13.66 o 
  -1   6   4      380.19      513.36      8.35 o 
   0   6   4        3.59        8.09      1.40 o 
   1   6   4        1.77        3.19      1.17 o 
   2   6   4       16.08       23.75      2.49 o 
   3   6   4      327.14      345.77     10.05 o 
   4   6   4       90.42       76.14      7.36 o 
   5   6   4     1270.41     1308.85     23.44 o 
   6   6   4       16.04       24.34      3.87 o 
   7   6   4       61.76       48.67      5.06 o 
   8   6   4       53.54       58.09      6.49 o 
   9   6   4       89.35       79.22      8.29 o 
  10   6   4        2.17        7.16      2.75 o 
  11   6   4      101.14      106.44     18.06 o 
  12   6   4       62.67       62.07      8.84 o 
  13   6   4        3.23        4.67      7.12 o 
 -13   7   4       29.02       24.60      7.06 o 
 -12   7   4      129.31      141.81     27.36 o 
 -11   7   4       19.39       27.71      6.93 o 
 -10   7   4        0.46       17.10      4.97 o 
  -9   7   4        2.22        7.19      2.92 o 
  -8   7   4     2593.12     2611.81     46.82 o 
  -7   7   4      925.79      889.61     24.04 o 
  -6   7   4       48.27       56.73      6.25 o 
  -5   7   4      755.32      747.41     15.43 o 
  -4   7   4     1948.49     1861.40     27.84 o 
  -3   7   4      411.53      445.90     11.72 o 
  -2   7   4     3561.39     3667.76     79.36 o 
  -1   7   4     2199.89     2320.04     26.26 o 
   0   7   4      372.61      415.51      8.70 o 
   1   7   4      190.87      160.27     11.41 o 
   2   7   4      604.23      599.81     15.54 o 
   3   7   4      615.24      616.49      9.23 o 
   4   7   4      213.43      239.06     12.25 o 
   5   7   4      381.91      318.71     14.41 o 
   6   7   4      606.32      642.15     15.36 o 
   7   7   4       43.96       54.43      6.36 o 
   8   7   4       83.90       65.02      7.88 o 
   9   7   4      419.08      416.01     50.33 o 
  10   7   4       55.82       52.41      6.95 o 
  11   7   4        0.82        7.93      5.50 o 
  12   7   4       47.05       41.16      8.69 o 
 -13   8   4        0.23        3.80      6.70 o 
 -12   8   4        2.31       10.04      6.25 o 
 -11   8   4      101.04      111.09     21.27 o 
 -10   8   4        5.86       12.23      3.90 o 
  -9   8   4       25.22       27.65      4.48 o 
  -8   8   4      587.69      569.26     16.14 o 
  -7   8   4       78.77       83.25      8.38 o 
  -6   8   4      132.44      120.50     13.39 o 
  -5   8   4     1897.31     1895.61     32.27 o 
  -4   8   4     1810.87     1847.38     39.75 o 
  -3   8   4      374.60      362.03     17.39 o 
  -2   8   4      944.64      881.66     18.08 o 
  -1   8   4      111.19      116.28      3.74 o 
   0   8   4       74.36       77.18      6.21 o 
   1   8   4      190.16      163.15      9.92 o 
   2   8   4       32.71       28.91      3.26 o 
   3   8   4      427.23      464.71     12.19 o 
   4   8   4       37.97       36.95      5.01 o 
   5   8   4      142.05      134.35     12.52 o 
   6   8   4      427.03      377.43     15.80 o 
   7   8   4      195.19      208.31     18.30 o 
   8   8   4       52.00       57.35      6.60 o 
   9   8   4        3.92        5.84      2.47 o 
  10   8   4      191.96      179.40     28.33 o 
  11   8   4        1.84        5.57      5.53 o 
  12   8   4       11.88       17.71      7.97 o 
 -12   9   4       22.20       20.10      8.49 o 
 -11   9   4       93.06      107.96     15.42 o 
 -10   9   4       15.46       11.54      4.42 o 
  -9   9   4        0.02        8.52      3.40 o 
  -8   9   4       28.75       40.39      5.58 o 
  -7   9   4       14.14       12.64      3.36 o 
  -6   9   4      381.07      398.70     17.68 o 
  -5   9   4      402.86      376.68     17.18 o 
  -4   9   4       28.33       26.24      3.85 o 
  -3   9   4        2.26        8.75      4.24 o 
  -2   9   4     2734.82     2669.00     43.21 o 
  -1   9   4       22.53       27.05      3.61 o 
   0   9   4      358.86      333.18     10.10 o 
   1   9   4      106.44      103.45      9.95 o 
   2   9   4      568.53      566.04     10.78 o 
   3   9   4     1348.53     1340.66     28.92 o 
   4   9   4      409.91      340.02     13.40 o 
   5   9   4      643.48      607.23     14.06 o 
   6   9   4       39.72       44.86      5.38 o 
   7   9   4      121.42      121.96     12.60 o 
   8   9   4       72.16       59.36      8.51 o 
   9   9   4      139.53      145.66     20.26 o 
  10   9   4       46.09       33.03      7.92 o 
  11   9   4       12.18       16.96      5.71 o 
 -11  10   4      337.44      334.65     25.86 o 
 -10  10   4       11.14       29.46      7.78 o 
  -9  10   4       15.46       17.36      4.55 o 
  -8  10   4       17.22       32.41      4.52 o 
  -7  10   4      502.49      584.77     30.23 o 
  -6  10   4      174.44      192.58     20.70 o 
  -5  10   4       50.79       53.52      7.46 o 
  -4  10   4        1.32        7.29      3.00 o 
  -3  10   4       57.64       50.67      5.46 o 
  -2  10   4       33.07       27.59      4.64 o 
  -1  10   4        2.55        6.81      3.41 o 
   0  10   4        9.31        6.94      2.70 o 
   1  10   4     1285.79     1299.93     21.75 o 
   2  10   4       71.71       78.12      7.32 o 
   3  10   4      930.53     1029.81     19.76 o 
   4  10   4      188.95      180.62     16.13 o 
   5  10   4       60.59       64.26      7.27 o 
   6  10   4       14.82       15.25      4.15 o 
   7  10   4       94.81      141.59     16.48 o 
   8  10   4      250.41      250.79     22.04 o 
   9  10   4       28.46       40.19      7.83 o 
  10  10   4      169.55      169.61     27.02 o 
 -10  11   4        1.03        9.68      5.65 o 
  -9  11   4      116.86      123.26     24.39 o 
  -8  11   4        1.37        6.39      4.40 o 
  -7  11   4       13.38       21.95      4.46 o 
  -6  11   4       35.48       33.27      5.85 o 
  -5  11   4        9.91       12.22      3.28 o 
  -4  11   4       17.67       15.23      3.61 o 
  -3  11   4        1.44        6.49      4.19 o 
  -2  11   4        0.16        6.99      3.46 o 
  -1  11   4        0.22       11.00      3.61 o 
   0  11   4      305.11      307.05     16.16 o 
   1  11   4       36.74       38.26      5.79 o 
   2  11   4        3.81        8.66      2.33 o 
   3  11   4        2.95        8.66      4.04 o 
   4  11   4        7.71       11.66      3.47 o 
   5  11   4       84.28      105.17     10.12 o 
   6  11   4       15.73       29.03      5.16 o 
   7  11   4      569.14      571.97     24.15 o 
   8  11   4       23.54       28.35      6.35 o 
   9  11   4      138.21      126.37     20.68 o 
  -8  12   4        5.17        7.64      4.09 o 
  -7  12   4      211.15      228.80     24.02 o 
  -6  12   4       15.85       11.59      4.73 o 
  -5  12   4       64.79       51.46      9.09 o 
  -4  12   4       16.72       18.00      4.80 o 
  -3  12   4      562.51      587.16     20.76 o 
  -2  12   4       23.88       31.69      5.20 o 
  -1  12   4      184.36      144.49     15.62 o 
   0  12   4       11.56       10.01      4.45 o 
   1  12   4      104.07       99.95     14.08 o 
   2  12   4        0.09        7.66      3.83 o 
   3  12   4      261.24      259.05     30.75 o 
   4  12   4      232.21      204.40     20.46 o 
   5  12   4       10.29       11.24      3.75 o 
   6  12   4       47.57       49.54      8.39 o 
   7  12   4       62.11       67.64      9.45 o 
  -6  13   4       77.69       80.03      9.74 o 
  -5  13   4        4.08       10.07      4.12 o 
  -4  13   4       46.38       41.46      8.02 o 
  -3  13   4      148.51      154.42     22.39 o 
  -2  13   4      198.90      199.39     23.29 o 
  -1  13   4       14.06       15.33      7.65 o 
   0  13   4       34.05       39.07      7.61 o 
   1  13   4       57.52       65.07     10.17 o 
   2  13   4       41.38       36.86     11.53 o 
   3  13   4        0.32        6.00      6.21 o 
   4  13   4       16.04       25.52      7.02 o 
   5  13   4        5.10       13.28      4.35 o 
  -2  14   4       33.65       35.40      8.57 o 
  -1  14   4       83.32       63.99     15.73 o 
   0  14   4       88.97       64.10     16.80 o 
   1  14   4       40.60       33.54      8.35 o 
 -15   1   5       52.53       39.55      9.27 o 
 -14   1   5       37.99       42.77      6.95 o 
 -13   1   5       93.86      111.09     15.84 o 
 -12   1   5        0.59        7.67      4.73 o 
 -11   1   5      177.26      225.92     29.58 o 
 -10   1   5      863.75      835.82     25.98 o 
  -9   1   5      591.16      597.54      6.47 o 
  -8   1   5     1338.07     1265.77     23.57 o 
  -7   1   5     2098.10     2230.56     31.44 o 
  -6   1   5      861.60      845.65      9.95 o 
  -5   1   5     2085.76     1770.03     11.89 o 
  -4   1   5     1182.75     1087.00      9.47 o 
  -3   1   5     1444.69     1548.26     10.99 o 
  -2   1   5    17278.30    17152.63     97.38 o 
  -1   1   5    29244.09    29757.33    270.84 o 
   0   1   5      266.91      302.90      4.89 o 
   1   1   5     3239.85     3123.97     39.32 o 
   2   1   5     1456.60     1537.41     15.67 o 
   3   1   5        0.38        3.70      1.20 o 
   4   1   5     1463.96     1395.13     18.53 o 
   5   1   5     1480.44     1376.67     16.69 o 
   6   1   5      781.76      655.65      9.61 o 
   7   1   5      370.03      385.53      5.86 o 
   8   1   5      131.04      126.94      3.69 o 
   9   1   5     1007.23     1059.83     17.60 o 
  10   1   5        0.23        4.42      3.66 o 
  11   1   5       50.42       46.53      6.83 o 
  12   1   5        9.54       11.95      4.56 o 
  13   1   5      178.88      166.22     20.29 o 
  14   1   5        4.39        6.50      4.87 o 
 -15   2   5       52.32       59.07     10.07 o 
 -14   2   5        1.41        6.41      4.29 o 
 -13   2   5       32.19       27.35      4.86 o 
 -12   2   5      282.84      284.39     27.29 o 
 -11   2   5      493.21      551.29     23.96 o 
 -10   2   5      452.03      447.87      8.22 o 
  -9   2   5        2.17        1.73      1.59 o 
  -8   2   5        1.57        3.60      1.08 o 
  -7   2   5       20.32       22.88      2.37 o 
  -6   2   5       17.30       36.34      3.07 o 
  -5   2   5        0.80        3.84      1.07 o 
  -4   2   5     5033.33     5046.37     33.71 o 
  -3   2   5     1352.59     1493.17     14.00 o 
  -2   2   5      467.26      527.84      4.70 o 
  -1   2   5        0.40       14.92      1.31 o 
   0   2   5     3337.10     3023.39     29.92 o 
   1   2   5       86.03       66.58      3.07 o 
   2   2   5       12.57       12.78      1.11 o 
   3   2   5        2.97        5.42      0.91 o 
   4   2   5       27.24       23.46      2.31 o 
   5   2   5        8.73        7.82      1.79 o 
   6   2   5      296.21      306.78      4.97 o 
   7   2   5       58.08       57.37      4.76 o 
   8   2   5       78.16       93.00      4.28 o 
   9   2   5        5.54        6.20      1.96 o 
  10   2   5      505.67      532.07     20.20 o 
  11   2   5       36.25       52.66      6.80 o 
  12   2   5       27.06       45.93      7.02 o 
  13   2   5      176.44      204.92     28.82 o 
  14   2   5        0.00        8.83      4.94 o 
 -15   3   5       55.16       75.34     12.01 o 
 -14   3   5        2.92       10.50      4.72 o 
 -13   3   5      538.75      514.32     52.12 o 
 -12   3   5        5.81        7.92      4.29 o 
 -11   3   5        4.79        8.32      4.78 o 
 -10   3   5       44.06       51.56      6.13 o 
  -9   3   5      436.45      410.35      9.16 o 
  -8   3   5       21.68       24.13      2.85 o 
  -7   3   5      333.62      344.52      6.45 o 
  -6   3   5      819.84      746.05      9.58 o 
  -5   3   5      875.74      876.37     10.24 o 
  -4   3   5      994.95     1053.73     17.50 o 
  -3   3   5      315.75      363.16      5.46 o 
  -2   3   5      999.35     1048.98     12.36 o 
  -1   3   5        2.33        7.10      1.91 o 
   0   3   5     3468.59     3496.08     26.39 o 
   1   3   5      245.83      235.80      3.45 o 
   2   3   5       48.87       58.16      4.36 o 
   3   3   5     1376.05     1402.83     16.94 o 
   4   3   5      251.97      227.47      4.82 o 
   5   3   5     2233.06     2135.37     24.14 o 
   6   3   5      578.67      576.00      9.93 o 
   7   3   5       28.54       27.74      3.10 o 
   8   3   5      367.91      372.41      9.95 o 
   9   3   5      498.34      508.70      9.11 o 
  10   3   5        0.43        5.50      3.16 o 
  11   3   5        0.01        9.06      5.11 o 
  12   3   5      145.79      167.67     22.13 o 
  13   3   5        2.95        8.66      4.21 o 
  14   3   5       16.52       13.07      5.37 o 
 -15   4   5       33.68       28.39      7.22 o 
 -14   4   5       96.20       71.80     11.03 o 
 -13   4   5      320.94      348.69     14.20 o 
 -12   4   5       10.90       11.84      3.90 o 
 -11   4   5       42.99       58.56      7.06 o 
 -10   4   5      265.03      280.45     18.70 o 
  -9   4   5       23.74       24.90      3.42 o 
  -8   4   5      292.89      314.60     10.70 o 
  -7   4   5        4.68        5.53      1.58 o 
  -6   4   5      252.83      241.83      6.30 o 
  -5   4   5      418.13      508.40      7.21 o 
  -4   4   5       89.76       80.02      2.33 o 
  -3   4   5      497.06      477.29      8.34 o 
  -2   4   5     2640.60     2759.13     38.77 o 
  -1   4   5     1811.25     2039.66     23.63 o 
   0   4   5     4072.57     3840.76     32.80 o 
   1   4   5     8435.04     8346.71     56.75 o 
   2   4   5      265.90      296.91      5.18 o 
   3   4   5       27.87       38.43      3.52 o 
   4   4   5     4193.19     4392.34     87.82 o 
   5   4   5     1303.92     1332.92     23.70 o 
   6   4   5      105.67      123.60     10.75 o 
   7   4   5      362.03      396.98      8.01 o 
   8   4   5      212.48      201.55      9.97 o 
   9   4   5        9.46        8.28      2.27 o 
  10   4   5        9.49       11.15      2.67 o 
  11   4   5      556.12      582.61     19.81 o 
  12   4   5        0.02        2.96      3.49 o 
  13   4   5      110.39       93.03     12.63 o 
  14   4   5       34.02       32.04      5.88 o 
 -14   5   5      141.74      120.38     26.68 o 
 -13   5   5        2.78       12.46      6.95 o 
 -12   5   5        8.05       10.80      5.93 o 
 -11   5   5      117.60      135.65     17.93 o 
 -10   5   5      166.43       99.56     26.23 o 
  -9   5   5       43.33       41.42      4.31 o 
  -8   5   5      236.22      217.75      8.35 o 
  -7   5   5        1.55        2.77      1.30 o 
  -6   5   5       50.37       42.33      3.27 o 
  -5   5   5       30.73       35.83      4.02 o 
  -4   5   5       19.74       28.49      4.09 o 
  -3   5   5      142.08      138.55      9.49 o 
  -2   5   5      298.18      300.39      9.71 o 
  -1   5   5        2.17       13.66      1.80 o 
   0   5   5        6.08        4.38      1.88 o 
   1   5   5     1707.90     1817.09     17.74 o 
   2   5   5     2127.91     2310.13     33.53 o 
   3   5   5       20.39       25.02      3.42 o 
   4   5   5     1610.63     1652.06     31.54 o 
   5   5   5        4.25        5.78      2.37 o 
   6   5   5      928.64      896.15     16.47 o 
   7   5   5      684.31      665.52     11.19 o 
   8   5   5        0.15        4.18      2.39 o 
   9   5   5      135.76      121.36     11.64 o 
  10   5   5        1.85       11.88      3.62 o 
  11   5   5      159.52      145.17     16.36 o 
  12   5   5        0.15        5.69      4.76 o 
  13   5   5       75.82       69.88     12.43 o 
 -14   6   5       42.68       26.25     13.20 o 
 -13   6   5      117.41      140.40     26.59 o 
 -12   6   5        5.74        9.65      6.33 o 
 -11   6   5      625.52      627.76     21.12 o 
 -10   6   5       34.08       17.01     15.71 o 
  -9   6   5      792.76      800.66     18.77 o 
  -8   6   5       88.23       97.52      7.07 o 
  -7   6   5      261.45      255.05     10.61 o 
  -6   6   5      572.23      646.46     20.76 o 
  -5   6   5      111.52      118.38     10.69 o 
  -4   6   5     2515.97     2641.67     36.52 o 
  -3   6   5       47.52       50.51      5.96 o 
  -2   6   5      512.24      562.21     15.18 o 
  -1   6   5       26.22       37.55      3.61 o 
   0   6   5     1130.69      959.63     13.63 o 
   1   6   5     1160.81     1139.82     10.54 o 
   2   6   5      583.65      599.19     13.22 o 
   3   6   5      531.46      481.39     10.98 o 
   4   6   5        5.84       11.61      2.54 o 
   5   6   5      219.53      242.10     16.45 o 
   6   6   5      163.33      141.06     11.92 o 
   7   6   5      141.91      113.93     11.07 o 
   8   6   5      212.31      203.14      9.59 o 
   9   6   5       11.77       17.85      3.41 o 
  10   6   5        3.65       14.01      3.59 o 
  11   6   5      209.15      206.19     25.81 o 
  12   6   5        9.01       18.58      5.64 o 
  13   6   5       50.56       44.67     12.16 o 
 -13   7   5       17.87       28.54      8.86 o 
 -12   7   5       97.98      109.37     17.26 o 
 -11   7   5        0.46       11.30      4.49 o 
 -10   7   5      150.33      142.87     16.66 o 
  -9   7   5       61.28       58.80      7.10 o 
  -8   7   5      849.55      865.71     19.71 o 
  -7   7   5      312.95      281.08     13.20 o 
  -6   7   5     1208.57     1147.40     21.33 o 
  -5   7   5      516.45      542.24     16.05 o 
  -4   7   5      374.61      394.25     17.96 o 
  -3   7   5        4.68       11.73      3.44 o 
  -2   7   5     1251.21     1173.03     34.43 o 
  -1   7   5       74.22       79.19      5.75 o 
   0   7   5        0.71        5.67      1.47 o 
   1   7   5      306.49      323.31      9.00 o 
   2   7   5        5.00        8.98      1.73 o 
   3   7   5       75.21       78.52      6.81 o 
   4   7   5       21.23       38.08      5.47 o 
   5   7   5      481.14      587.85     12.19 o 
   6   7   5      151.91      161.97     15.34 o 
   7   7   5      357.83      325.07     11.77 o 
   8   7   5      332.16      281.05     10.14 o 
   9   7   5        0.06        1.75      2.16 o 
  10   7   5       74.72       99.70     13.76 o 
  11   7   5       74.73       69.41     14.72 o 
  12   7   5       83.32       86.98     18.06 o 
 -13   8   5       72.48       51.50     15.33 o 
 -12   8   5        0.22       14.37      6.86 o 
 -11   8   5        0.04        7.28      6.03 o 
 -10   8   5       73.58       87.28     12.33 o 
  -9   8   5        0.40        7.13      3.63 o 
  -8   8   5      390.49      375.21     14.45 o 
  -7   8   5        0.18        4.96      3.10 o 
  -6   8   5      951.07     1002.07     28.02 o 
  -5   8   5      575.16      657.15     17.48 o 
  -4   8   5      490.41      488.24     14.29 o 
  -3   8   5       27.87       26.46      3.84 o 
  -2   8   5      156.01      152.63     12.27 o 
  -1   8   5     1094.45     1032.89     13.85 o 
   0   8   5      618.52      602.34     10.04 o 
   1   8   5        3.51        9.29      2.33 o 
   2   8   5       48.20       47.14      4.57 o 
   3   8   5        4.57       11.68      2.77 o 
   4   8   5      108.35      123.93     12.56 o 
   5   8   5     2465.84     2489.44     42.75 o 
   6   8   5       50.42       31.14      4.61 o 
   7   8   5       74.79       54.38      7.56 o 
   8   8   5      188.00      177.84     10.87 o 
   9   8   5      375.03      289.71     17.81 o 
  10   8   5      115.73      100.80     16.36 o 
  11   8   5      110.73       99.80     19.19 o 
 -12   9   5      108.46      120.01     18.51 o 
 -11   9   5       66.97       72.41     14.51 o 
 -10   9   5       25.19       30.49      6.77 o 
  -9   9   5        0.35        7.97      3.53 o 
  -8   9   5       61.64       73.43     10.56 o 
  -7   9   5       83.24       68.51      8.01 o 
  -6   9   5       22.80       27.46      5.28 o 
  -5   9   5     2171.20     2227.30     36.88 o 
  -4   9   5       34.17       38.76      5.66 o 
  -3   9   5       22.56       14.34      4.09 o 
  -2   9   5        3.39        9.74      3.61 o 
  -1   9   5      556.82      584.42     12.97 o 
   0   9   5        1.44        8.12      2.90 o 
   1   9   5      128.13      130.91      7.98 o 
   2   9   5     1377.51     1349.70     25.36 o 
   3   9   5        2.76        4.32      2.92 o 
   4   9   5       45.02       46.41      4.81 o 
   5   9   5       31.54       56.71      7.09 o 
   6   9   5     1059.09     1007.87     14.09 o 
   7   9   5       78.65       67.51      7.36 o 
   8   9   5        2.18       10.51      3.42 o 
   9   9   5      126.52      164.67     21.82 o 
  10   9   5      235.80      236.58     16.05 o 
  11   9   5       38.69       50.12     11.83 o 
 -11  10   5        6.28       12.93      6.75 o 
 -10  10   5      133.70      158.36     20.30 o 
  -9  10   5      297.04      223.83     21.27 o 
  -8  10   5        0.84        7.01      3.74 o 
  -7  10   5       43.54       37.96      5.17 o 
  -6  10   5       44.60       51.07      7.49 o 
  -5  10   5      579.90      574.43     17.59 o 
  -4  10   5        5.94       10.46      3.98 o 
  -3  10   5      262.74      238.17     13.11 o 
  -2  10   5        6.49       12.38      4.44 o 
  -1  10   5      924.77      865.30     33.13 o 
   1  10   5      308.23      306.55     11.13 o 
   2  10   5     1558.44     1455.73     33.49 o 
   3  10   5      402.02      358.20     14.56 o 
   4  10   5       49.45       56.22      7.61 o 
   5  10   5      146.76      156.30     16.53 o 
   6  10   5       41.68       28.26      5.96 o 
   7  10   5        1.57        7.36      3.35 o 
   8  10   5       20.63       18.63      4.72 o 
   9  10   5      177.43      192.64     25.25 o 
  10  10   5        0.04        9.35      5.15 o 
 -10  11   5       58.38       46.44     11.59 o 
  -9  11   5      413.01      477.62     42.26 o 
  -8  11   5       24.72       20.07      6.00 o 
  -7  11   5        2.91       12.52      4.68 o 
  -6  11   5       62.44       84.95     11.22 o 
  -5  11   5      260.93      295.21     15.24 o 
  -4  11   5      328.09      368.38     28.25 o 
  -3  11   5      376.66      378.93     16.46 o 
  -2  11   5      126.46      142.13     12.69 o 
  -1  11   5        0.98        7.09      3.36 o 
   0  11   5      635.23      633.64     19.53 o 
   1  11   5      611.28      567.60     19.51 o 
   2  11   5      172.26      144.44     14.90 o 
   3  11   5        7.20       10.28      2.73 o 
   4  11   5        1.14        7.93      3.92 o 
   5  11   5      809.83      932.52     18.97 o 
   6  11   5       62.28       73.56      9.38 o 
   7  11   5        5.00        8.21      3.93 o 
   8  11   5       49.47       53.99      9.47 o 
  -8  12   5       64.45       70.03     11.06 o 
  -7  12   5       10.42       12.28      5.52 o 
  -6  12   5        6.43        7.67      3.38 o 
  -5  12   5        7.59       11.01      3.60 o 
  -4  12   5        0.79        9.57      3.42 o 
  -3  12   5      129.85      138.19     16.60 o 
  -2  12   5       44.31       28.51      5.08 o 
  -1  12   5        2.61        9.73      3.86 o 
   0  12   5       71.82       77.17      8.84 o 
   1  12   5       15.21       17.65      5.30 o 
   2  12   5      403.50      378.42     34.49 o 
   3  12   5        5.80       11.52      3.58 o 
   4  12   5       45.18       51.84     10.45 o 
   5  12   5       66.19       54.59     11.40 o 
   6  12   5       22.81       22.15      4.13 o 
   7  12   5       24.30       23.50      6.37 o 
  -6  13   5       45.69       36.05      6.75 o 
  -5  13   5       69.31       59.01      8.04 o 
  -4  13   5        1.27        9.74      3.89 o 
  -3  13   5        7.71       12.59      4.13 o 
  -2  13   5      125.55      116.20     18.99 o 
  -1  13   5      546.40      631.36     48.33 o 
   0  13   5       21.39       37.05      8.49 o 
   1  13   5       87.23       82.03     16.45 o 
   2  13   5      128.87      127.89     18.68 o 
   3  13   5      160.46      147.55     30.79 o 
   4  13   5        0.01        9.03      5.20 o 
   5  13   5      110.24      102.47     19.67 o 
  -2  14   5        1.24        6.69      6.17 o 
  -1  14   5       30.45       41.73     10.67 o 
   0  14   5        1.16       12.39      4.95 o 
 -15   0   6        2.32        9.59      7.12 o 
 -14   0   6        2.55       16.29      8.51 o 
 -13   0   6        1.38        2.67      8.87 o 
 -12   0   6       60.19       48.96     10.94 o 
 -11   0   6      241.30      282.00     47.86 o 
 -10   0   6     1054.71     1040.34     67.30 o 
  -9   0   6      493.35      504.32      7.63 o 
  -8   0   6       63.72       61.99      4.15 o 
  -7   0   6      554.70      502.61     10.73 o 
  -6   0   6      127.69      165.68      4.36 o 
  -5   0   6      270.93      245.72      6.42 o 
  -4   0   6       24.70       44.67      5.13 o 
  -3   0   6     1594.10     1433.11     15.02 o 
  -2   0   6     1286.19     1294.17     13.14 o 
  -1   0   6    16497.94    16702.86    108.98 o 
   0   0   6    13304.48    13269.08     89.17 o 
   1   0   6     2600.32     2327.41     15.18 o 
   2   0   6     2467.93     2307.52     19.51 o 
   3   0   6      103.38       95.07      4.28 o 
   4   0   6     1446.01     1354.34     25.83 o 
   5   0   6      408.84      420.08      9.33 o 
   6   0   6        2.85        4.87      1.58 o 
   7   0   6      222.72      178.92      6.08 o 
   8   0   6     1539.45     1555.43     27.33 o 
   9   0   6       29.35       29.95      5.94 o 
  10   0   6      236.70      330.43     40.91 o 
  11   0   6       22.44       32.88      7.78 o 
  12   0   6      150.72      131.38     27.85 o 
  13   0   6      313.46      328.82     21.83 o 
  14   0   6       12.18       10.42      6.98 o 
 -15   1   6       49.39       55.20      8.57 o 
 -14   1   6        1.18        5.50      4.29 o 
 -13   1   6        0.55        7.13      5.15 o 
 -12   1   6      583.60      596.48     16.37 o 
 -11   1   6      423.34      438.14     21.88 o 
 -10   1   6      243.83      227.80      8.12 o 
  -9   1   6      375.38      366.31      4.61 o 
  -8   1   6      155.19      152.54      4.25 o 
  -7   1   6       15.18       14.57      1.53 o 
  -6   1   6      239.31      215.36      5.36 o 
  -5   1   6       28.08       20.55      1.91 o 
  -4   1   6        0.21        5.93      1.36 o 
  -3   1   6      292.90      331.24      4.67 o 
  -2   1   6      331.81      295.38      3.87 o 
  -1   1   6     8691.02     8526.42     53.59 o 
   0   1   6     4460.21     4372.45     22.41 o 
   1   1   6      729.54      776.32      9.67 o 
   2   1   6        9.86        8.71      1.07 o 
   3   1   6      457.32      457.14      6.73 o 
   4   1   6     1097.53     1163.63     12.85 o 
   5   1   6        3.38       11.19      1.37 o 
   6   1   6      503.12      578.64      9.98 o 
   7   1   6      131.92      124.34      6.21 o 
   8   1   6      389.53      370.28      8.61 o 
   9   1   6      148.16      121.30      6.18 o 
  10   1   6       10.60       11.22      5.01 o 
  11   1   6       95.96       87.58     10.76 o 
  12   1   6        1.35        3.79      5.43 o 
  13   1   6        0.41        2.16      5.45 o 
  14   1   6       50.55       55.66     11.18 o 
 -15   2   6        7.26       14.66      6.27 o 
 -14   2   6       29.75       22.64      5.90 o 
 -13   2   6       31.96       32.73      5.40 o 
 -12   2   6       20.81       24.50      4.99 o 
 -11   2   6      695.47      753.28     19.73 o 
 -10   2   6       46.64       49.13      6.29 o 
  -9   2   6       18.92       17.77      2.19 o 
  -8   2   6      103.20      129.60      4.26 o 
  -7   2   6     1848.47     1892.37     21.61 o 
  -6   2   6     2739.33     2928.21     27.76 o 
  -5   2   6      548.65      607.00      9.37 o 
  -4   2   6     1505.51     1429.84     15.75 o 
  -3   2   6       10.62       21.32      1.74 o 
  -2   2   6      708.12      717.58      6.17 o 
  -1   2   6     1796.62     1890.20     12.59 o 
   0   2   6     5376.96     5185.98     36.00 o 
   1   2   6      754.51      716.43      5.99 o 
   2   2   6      680.56      716.23      7.53 o 
   3   2   6      183.12      169.02      3.48 o 
   4   2   6      862.98      814.90     10.16 o 
   5   2   6       25.01       18.55      1.80 o 
   6   2   6       26.56       32.57      3.08 o 
   7   2   6      168.20      193.69      5.88 o 
   8   2   6      699.20      628.82     10.88 o 
   9   2   6       38.77       36.99      4.09 o 
  10   2   6      136.61      109.15     24.98 o 
  11   2   6        9.68       15.33      4.43 o 
  12   2   6      135.83      139.49     19.02 o 
  13   2   6       23.07       19.17      4.82 o 
  14   2   6       24.00       22.05      6.36 o 
 -15   3   6       35.15       30.51      9.80 o 
 -14   3   6      126.70      120.29     17.49 o 
 -13   3   6        6.63       14.72      4.22 o 
 -12   3   6       34.25       47.79      7.39 o 
 -11   3   6      145.08      126.79     15.91 o 
 -10   3   6      190.27      201.02      8.23 o 
  -9   3   6       12.10       15.29      2.43 o 
  -8   3   6       31.75       26.81      2.52 o 
  -7   3   6     1192.47     1214.70     17.33 o 
  -6   3   6      726.84      722.74      9.51 o 
  -5   3   6      744.99      916.70     10.76 o 
  -4   3   6      585.64      590.67      7.22 o 
  -3   3   6        4.30       10.19      1.09 o 
  -2   3   6     4723.04     4579.96     27.86 o 
  -1   3   6     2636.19     2850.50     24.53 o 
   0   3   6     1935.72     1981.65     22.42 o 
   1   3   6       43.78       12.62      1.35 o 
   2   3   6     1331.50     1310.26     14.48 o 
   3   3   6        5.30        4.30      1.94 o 
   4   3   6        1.61        5.73      1.77 o 
   5   3   6      451.99      439.02     12.81 o 
   6   3   6      866.18      818.94     14.80 o 
   7   3   6       18.95       23.76      2.76 o 
   8   3   6      571.15      515.27     14.58 o 
   9   3   6       30.87       21.28      3.09 o 
  10   3   6      860.78      834.58     20.86 o 
  11   3   6      409.16      403.11     35.29 o 
  12   3   6       13.86       30.02      7.05 o 
  13   3   6      416.20      441.26     27.62 o 
  14   3   6      207.12      174.71     31.89 o 
 -15   4   6      149.09      123.93     29.07 o 
 -14   4   6       16.79       18.69      7.40 o 
 -13   4   6       24.52       25.59      5.61 o 
 -12   4   6      248.68      225.40     17.42 o 
 -11   4   6        5.87       10.49      3.13 o 
 -10   4   6       15.22       20.30      2.63 o 
  -9   4   6       20.96       17.65      2.61 o 
  -8   4   6       12.88       15.91      2.00 o 
  -7   4   6       19.03       16.41      1.98 o 
  -6   4   6      476.65      459.42      7.19 o 
  -5   4   6      250.12      268.13      4.91 o 
  -4   4   6        5.61        6.25      0.93 o 
  -3   4   6      311.28      365.27      5.53 o 
  -2   4   6     3382.82     3860.18     29.55 o 
  -1   4   6      596.53      634.85     12.31 o 
   0   4   6     6627.92     7011.85     44.15 o 
   1   4   6        0.33        8.20      1.65 o 
   2   4   6      314.55      326.15      4.99 o 
   3   4   6       32.70       38.60      4.03 o 
   4   4   6      135.16      166.80      9.11 o 
   5   4   6        0.45        7.03      2.47 o 
   6   4   6       18.45       24.36      3.32 o 
   7   4   6      499.09      528.30     17.10 o 
   8   4   6      519.94      488.01     13.76 o 
   9   4   6       91.87       71.95      7.18 o 
  10   4   6        5.84        5.38      2.20 o 
  11   4   6        8.39       10.14      3.15 o 
  12   4   6       98.62       98.98     13.79 o 
  13   4   6       16.40        8.02      3.56 o 
 -14   5   6       86.23      115.56     28.79 o 
 -13   5   6      100.03      121.86     18.42 o 
 -12   5   6       19.31       26.44      8.43 o 
 -11   5   6        7.44        6.96      2.48 o 
 -10   5   6       29.59       20.51      3.96 o 
  -9   5   6      402.50      387.95      8.41 o 
  -8   5   6       15.07       15.73      2.27 o 
  -7   5   6      286.25      311.75     10.33 o 
  -6   5   6     1011.20     1046.06     13.27 o 
  -5   5   6      539.62      533.13     11.23 o 
  -4   5   6      301.92      296.71     11.08 o 
  -3   5   6       70.93       59.27      6.80 o 
  -2   5   6     4712.51     4944.13     72.30 o 
  -1   5   6      375.91      348.05      6.45 o 
   0   5   6     2306.92     2394.20     33.07 o 
   1   5   6       34.07       65.26      5.20 o 
   2   5   6     1009.10     1002.45     16.62 o 
   3   5   6      642.23      666.53     12.49 o 
   4   5   6     2675.82     2841.18     67.59 o 
   5   5   6      393.04      352.31     11.55 o 
   6   5   6        8.77       13.92      3.09 o 
   7   5   6      218.56      269.97      9.47 o 
   8   5   6       65.78       61.37      6.93 o 
   9   5   6      183.33      158.01     14.81 o 
  10   5   6       98.17       88.54      9.40 o 
  11   5   6        0.24        7.30      3.81 o 
  12   5   6        0.50       12.01      4.86 o 
  13   5   6      125.99       93.50     14.29 o 
 -14   6   6       28.26       21.19      6.60 o 
 -13   6   6       90.44       76.20     14.26 o 
 -12   6   6       39.80       34.09      7.37 o 
 -11   6   6       51.31       70.18      9.56 o 
 -10   6   6      176.93       58.27     43.74 o 
  -9   6   6      278.00      283.90     11.76 o 
  -8   6   6        0.64        2.94      1.80 o 
  -7   6   6       43.55       51.22      2.76 o 
  -6   6   6       66.90       67.03      6.54 o 
  -5   6   6       20.75       24.31      3.49 o 
  -4   6   6       13.36       24.31      3.52 o 
  -3   6   6      838.00      832.42     16.09 o 
  -2   6   6      287.43      279.61     15.44 o 
  -1   6   6      168.42      164.75      5.20 o 
   0   6   6       70.49       52.69      6.05 o 
   1   6   6      244.79      271.61      5.83 o 
   2   6   6      576.96      584.50      8.90 o 
   3   6   6     1067.61     1054.74     19.06 o 
   4   6   6     1839.95     1840.39     30.82 o 
   5   6   6        9.81       12.59      3.27 o 
   6   6   6     1217.07     1185.03     21.14 o 
   7   6   6       29.33       38.27      4.17 o 
   8   6   6       25.91       33.11      3.75 o 
   9   6   6      132.83       97.66     11.47 o 
  10   6   6      136.43      119.77     15.00 o 
  11   6   6       65.13       53.90      8.32 o 
  12   6   6       41.11       36.87      7.48 o 
 -13   7   6      168.90      152.11     24.93 o 
 -12   7   6       12.59       12.10      5.77 o 
 -11   7   6       90.41      102.38     15.45 o 
 -10   7   6       14.92       13.17      4.05 o 
  -9   7   6      497.36      473.26     11.64 o 
  -8   7   6      415.79      384.12     15.61 o 
  -7   7   6      340.59      339.88     17.80 o 
  -6   7   6     2507.14     2508.39     60.46 o 
  -5   7   6      729.30      733.20     16.78 o 
  -4   7   6      482.99      544.21     22.32 o 
  -3   7   6       43.86       55.23      5.96 o 
  -2   7   6     1042.45     1055.08     21.13 o 
  -1   7   6       60.75       58.75      4.89 o 
   0   7   6        3.12        5.56      1.40 o 
   1   7   6       58.25       62.06      6.15 o 
   2   7   6      195.41      177.86      9.27 o 
   3   7   6      485.77      442.60      8.70 o 
   4   7   6      902.55      913.44     14.61 o 
   5   7   6      343.26      388.06     10.69 o 
   6   7   6       75.98       75.83      7.10 o 
   7   7   6      908.97      928.66     29.01 o 
   8   7   6       11.50       10.36      3.08 o 
   9   7   6       35.63       38.40      5.36 o 
  10   7   6       26.31       25.83      4.63 o 
  11   7   6       13.60        4.13      6.47 o 
  12   7   6        8.14        9.84      5.73 o 
 -13   8   6        4.38       11.85      7.12 o 
 -12   8   6       10.31       13.51      8.74 o 
 -11   8   6      130.40      138.26     20.08 o 
 -10   8   6       54.18       39.13      5.91 o 
  -9   8   6       84.29       86.91      9.17 o 
  -8   8   6      986.51      996.57     17.56 o 
  -7   8   6      146.42      187.80     15.90 o 
  -6   8   6      146.94      168.24     15.77 o 
  -5   8   6      630.61      635.48     19.85 o 
  -4   8   6      507.04      451.55     13.74 o 
  -3   8   6        1.81       10.35      3.35 o 
  -2   8   6      376.86      407.99     14.46 o 
  -1   8   6       33.99       35.21      4.38 o 
   0   8   6      134.61      126.79      5.86 o 
   1   8   6       20.37       25.04      2.99 o 
   2   8   6        1.75        8.00      2.67 o 
   3   8   6      213.17      236.66     12.19 o 
   4   8   6     1368.96     1354.68     23.61 o 
   5   8   6      234.80      205.06     16.69 o 
   6   8   6        2.33        9.45      3.08 o 
   7   8   6       16.31       34.72      4.84 o 
   8   8   6       80.95       70.36     10.58 o 
   9   8   6      172.81      133.68     17.49 o 
  10   8   6        0.07        6.71      5.61 o 
  11   8   6       14.81       21.28      7.14 o 
 -12   9   6       47.13       53.78     11.43 o 
 -11   9   6      335.22      298.96     47.46 o 
 -10   9   6       16.56       15.53      5.00 o 
  -9   9   6        7.95        9.36      4.43 o 
  -8   9   6       22.96       28.53      5.65 o 
  -7   9   6      394.79      434.91     15.19 o 
  -6   9   6      238.01      242.88     21.31 o 
  -5   9   6      110.66      119.05     10.70 o 
  -4   9   6       25.61       36.34      4.93 o 
  -3   9   6        0.02        4.83      3.67 o 
  -2   9   6      530.44      540.67     17.80 o 
  -1   9   6       80.40       81.86      5.45 o 
   0   9   6      360.50      322.36     12.96 o 
   1   9   6       80.41       78.89      7.46 o 
   2   9   6     1025.68      951.38     21.02 o 
   3   9   6      486.99      500.20     14.01 o 
   4   9   6      306.82      273.58     19.36 o 
   5   9   6      205.89      172.67     14.97 o 
   6   9   6      543.28      554.65     12.83 o 
   7   9   6       57.58       50.49      6.72 o 
   8   9   6        0.00        7.61      3.01 o 
   9   9   6        5.68       11.19      5.23 o 
  10   9   6        0.68        6.48      5.04 o 
 -11  10   6      302.76      375.94     59.89 o 
 -10  10   6        1.96       13.77      5.63 o 
  -9  10   6       11.64       11.18      3.56 o 
  -8  10   6      100.93      104.39     12.53 o 
  -7  10   6      235.30      223.26     20.41 o 
  -6  10   6      125.66      149.74     13.90 o 
  -5  10   6       84.29       97.68     10.23 o 
  -4  10   6        4.47       10.41      3.16 o 
  -3  10   6      308.91      305.40     25.74 o 
  -2  10   6      743.65      759.70     16.33 o 
  -1  10   6      445.32      433.79     20.12 o 
   0  10   6       50.92       38.58      5.24 o 
   1  10   6      319.35      341.30     27.80 o 
   2  10   6      373.04      333.15     12.75 o 
   3  10   6     1062.03     1135.41     21.96 o 
   4  10   6      142.41      133.29     15.37 o 
   5  10   6       80.51      108.65     11.50 o 
   6  10   6        5.96       16.65      4.65 o 
   7  10   6      131.13      154.81     17.91 o 
   8  10   6      157.08      153.75     16.17 o 
   9  10   6        2.51        8.90      4.01 o 
 -10  11   6        8.87       16.32      5.86 o 
  -9  11   6        0.07       11.62      5.32 o 
  -8  11   6        7.13       11.78      4.23 o 
  -7  11   6        0.29        9.14      3.92 o 
  -6  11   6       13.88       22.16      4.05 o 
  -5  11   6       11.24       15.79      4.11 o 
  -4  11   6      592.39      669.67     19.69 o 
  -3  11   6      234.15      216.68     17.90 o 
  -2  11   6       62.49       44.89      7.89 o 
  -1  11   6       15.97       21.93      4.88 o 
   0  11   6      339.55      318.28     27.23 o 
   1  11   6        4.19        7.53      3.89 o 
   2  11   6       50.30       34.10      5.39 o 
   3  11   6       90.78       92.79      9.71 o 
   4  11   6        4.25        8.83      3.15 o 
   5  11   6      162.45      159.80     17.20 o 
   6  11   6       11.69       14.04      4.35 o 
   7  11   6      216.70      179.22     20.67 o 
   8  11   6        4.77        5.97      3.94 o 
  -8  12   6       14.92       17.10      5.24 o 
  -7  12   6      166.44      155.13     18.19 o 
  -6  12   6       29.10       22.55      5.12 o 
  -5  12   6        1.96        5.06      4.20 o 
  -4  12   6        8.55        7.06      3.62 o 
  -3  12   6      637.88      670.59     25.37 o 
  -2  12   6       82.20       84.61     10.25 o 
  -1  12   6      409.24      391.35     16.75 o 
   0  12   6      231.56      164.97     41.43 o 
   1  12   6        4.29       16.04      6.45 o 
   2  12   6       55.06       51.19      8.55 o 
   3  12   6       97.30       92.55     14.75 o 
   4  12   6      115.79      105.52     16.57 o 
   5  12   6       14.20       26.19      5.78 o 
   6  12   6        7.58       12.97      5.27 o 
   7  12   6      207.91      191.84     30.41 o 
  -6  13   6      202.72      160.35     27.08 o 
  -5  13   6      208.02      195.36     31.79 o 
  -4  13   6       54.15       41.36      8.91 o 
  -3  13   6        0.07        6.94      4.29 o 
  -2  13   6       39.29       40.54      9.46 o 
  -1  13   6      151.04      155.04     19.22 o 
   0  13   6       91.65       87.68     12.35 o 
   1  13   6       17.42       15.49      4.27 o 
   2  13   6        1.95       12.47      4.85 o 
   3  13   6       10.59       19.64      6.85 o 
   4  13   6       50.23       48.05     16.66 o 
 -15   1   7        1.65        9.15      4.52 o 
 -14   1   7       36.48       28.61      6.15 o 
 -13   1   7       12.54       15.05      5.13 o 
 -12   1   7       11.33       13.52      4.85 o 
 -11   1   7        4.47       14.12      5.35 o 
 -10   1   7      168.89      155.50      3.49 o 
  -9   1   7      999.40     1015.62     11.76 o 
  -8   1   7       82.50       98.26      3.81 o 
  -7   1   7       37.00       42.33      3.51 o 
  -6   1   7       50.84       44.07      4.17 o 
  -5   1   7      942.06      898.59      9.89 o 
  -4   1   7      636.17      520.08      7.35 o 
  -3   1   7        8.55       22.04      1.81 o 
  -2   1   7     2197.08     2197.88     16.53 o 
  -1   1   7     1841.43     1891.76     19.18 o 
   0   1   7     2861.09     2928.65     14.82 o 
   1   1   7     3088.08     2937.62     26.47 o 
   2   1   7      855.92      669.87      7.80 o 
   3   1   7      507.72      548.41      7.13 o 
   4   1   7     2078.55     2205.03     24.55 o 
   5   1   7     1271.63     1175.79     14.81 o 
   6   1   7       59.01       53.54      4.78 o 
   7   1   7        1.06        1.23      1.90 o 
   8   1   7      869.59      803.06     17.69 o 
   9   1   7       22.92       20.16      3.04 o 
  10   1   7      567.62      516.95     18.49 o 
  11   1   7        7.32       10.25      4.24 o 
  12   1   7       25.54       24.51      5.12 o 
  13   1   7       38.30       38.88      9.59 o 
  14   1   7      137.94      154.11     22.29 o 
 -15   2   7       41.73       32.61      6.66 o 
 -14   2   7        9.23       11.87      4.66 o 
 -13   2   7        0.04        5.99      4.10 o 
 -12   2   7      230.97      273.71     30.34 o 
 -11   2   7      410.50      424.21     30.64 o 
 -10   2   7        0.05        1.73      1.90 o 
  -9   2   7      198.94      209.52      7.81 o 
  -8   2   7      158.52      187.22      6.95 o 
  -7   2   7      265.41      305.26      7.90 o 
  -6   2   7     1671.28     1632.18     16.60 o 
  -5   2   7     1006.10      950.20     10.90 o 
  -4   2   7       63.00       88.49      3.98 o 
  -3   2   7       49.11      119.91      3.09 o 
  -2   2   7      477.63      555.93      6.14 o 
  -1   2   7     1121.45     1096.76     11.25 o 
   0   2   7       88.85       94.06      2.62 o 
   1   2   7     1819.13     1680.37     17.48 o 
   2   2   7      759.51      807.36      9.24 o 
   3   2   7      445.54      499.98      8.08 o 
   4   2   7      154.96      150.03      5.58 o 
   5   2   7      238.83      258.76      6.13 o 
   6   2   7      356.21      346.56      8.53 o 
   7   2   7      127.94      115.53     10.02 o 
   8   2   7        0.53        6.64      1.84 o 
   9   2   7       51.80       41.84      4.73 o 
  10   2   7        5.12        5.77      3.77 o 
  11   2   7        3.23        4.80      3.61 o 
  12   2   7        1.32        6.45      3.57 o 
  13   2   7        5.47       10.42      6.09 o 
  14   2   7       56.45       64.52      9.45 o 
 -15   3   7       35.93       24.42      7.39 o 
 -14   3   7       64.65       59.46     10.19 o 
 -13   3   7        7.35       10.24      5.08 o 
 -12   3   7        9.46       14.79      4.34 o 
 -11   3   7        0.51       -0.77      4.60 o 
 -10   3   7      415.79      449.07     15.28 o 
  -9   3   7        8.52        9.76      2.34 o 
  -8   3   7       66.85       58.11      5.47 o 
  -7   3   7      707.68      669.17      9.23 o 
  -6   3   7     1405.07     1430.72     17.34 o 
  -5   3   7     1362.99     1412.34     19.18 o 
  -4   3   7      898.83      879.48     13.23 o 
  -3   3   7     2537.05     2628.25     17.03 o 
  -2   3   7     4119.36     4055.18     34.01 o 
  -1   3   7       19.99       36.16      2.87 o 
   0   3   7      653.06      774.90     14.08 o 
   1   3   7        0.13        3.60      1.08 o 
   2   3   7      182.47      176.56      3.58 o 
   3   3   7     1675.51     1669.48     15.73 o 
   4   3   7       81.45       68.74      6.66 o 
   5   3   7       22.93       22.30      2.56 o 
   6   3   7      464.94      449.54      9.36 o 
   7   3   7        0.63        5.60      2.55 o 
   8   3   7      176.33      198.72     15.38 o 
   9   3   7        4.62        7.73      2.30 o 
  10   3   7      140.47      149.90     15.95 o 
  11   3   7       64.81       79.39     10.87 o 
  12   3   7       48.71       32.42      6.70 o 
  13   3   7       26.28       34.52      8.69 o 
 -15   4   7       23.34       30.49     10.62 o 
 -14   4   7      344.43      340.00     50.50 o 
 -13   4   7        0.05        7.68      6.56 o 
 -12   4   7       64.53       52.54      9.41 o 
 -11   4   7      499.63      536.36     14.73 o 
 -10   4   7      393.31      388.71     14.64 o 
  -9   4   7       10.34        8.53      2.46 o 
  -8   4   7        0.55        3.92      1.34 o 
  -7   4   7     2113.38     1960.00     19.06 o 
  -6   4   7       95.09      113.36      4.32 o 
  -5   4   7     1029.09     1037.16     15.47 o 
  -4   4   7     1137.55     1003.03     13.14 o 
  -3   4   7      120.12       80.60      2.60 o 
  -2   4   7      852.40      901.54     11.22 o 
  -1   4   7      440.91      441.52      9.72 o 
   0   4   7     9316.51     9554.10     84.64 o 
   1   4   7       82.52      143.60      6.59 o 
   2   4   7       62.72       85.96      6.87 o 
   3   4   7      950.60     1009.34     14.97 o 
   4   4   7      645.77      601.34     11.27 o 
   5   4   7     1135.18     1101.53     16.39 o 
   6   4   7      300.56      298.92      8.60 o 
   7   4   7     3003.54     3124.72     59.29 o 
   8   4   7      212.29      275.84     11.03 o 
   9   4   7      124.93      137.74     13.08 o 
  10   4   7      410.31      443.51     22.28 o 
  11   4   7        7.49       21.11      6.40 o 
  12   4   7        0.03        5.30      4.60 o 
  13   4   7      112.46       94.58     15.41 o 
 -14   5   7       41.84       33.54      9.35 o 
 -13   5   7       29.29       29.07      6.93 o 
 -12   5   7        1.24        6.72      5.19 o 
 -11   5   7      188.98      234.11     27.37 o 
 -10   5   7      685.58      822.20     69.61 o 
  -9   5   7      149.71      138.12      6.21 o 
  -8   5   7       15.15       16.13      2.75 o 
  -7   5   7     1242.57     1177.29     15.81 o 
  -6   5   7      190.40      208.53      5.75 o 
  -5   5   7      191.57      179.32      3.60 o 
  -4   5   7      155.45      205.72     17.09 o 
  -3   5   7      168.00      120.29      8.95 o 
  -2   5   7        5.52       10.83      2.14 o 
  -1   5   7        0.83        3.88      1.07 o 
   0   5   7     1565.41     1749.22     18.87 o 
   1   5   7     2480.55     2744.57     29.16 o 
   2   5   7      490.98      517.52     10.26 o 
   3   5   7      771.04      880.38     21.60 o 
   4   5   7     1708.91     1675.84     29.37 o 
   5   5   7      236.83      257.18      9.78 o 
   6   5   7      444.60      425.95      9.70 o 
   7   5   7      547.05      544.74     11.46 o 
   8   5   7      929.01      929.14     17.16 o 
   9   5   7       85.90       76.48      8.61 o 
  10   5   7       34.97       41.18      6.00 o 
  11   5   7      416.68      381.73     27.28 o 
  12   5   7        7.89        7.72      4.08 o 
  13   5   7       29.42       31.81      6.34 o 
 -14   6   7        6.59       14.84     10.05 o 
 -13   6   7       55.16       67.39     12.98 o 
 -12   6   7      181.03      218.43     29.42 o 
 -11   6   7      431.26      444.31     16.12 o 
 -10   6   7       12.49        7.38      2.77 o 
  -9   6   7       50.10       44.60      5.67 o 
  -8   6   7       54.11       50.11      5.83 o 
  -7   6   7      289.22      250.82     12.24 o 
  -6   6   7        0.39        8.58      3.05 o 
  -5   6   7      827.94      888.18     19.82 o 
  -4   6   7     1081.13     1152.39     19.28 o 
  -3   6   7      497.45      458.36     11.32 o 
  -2   6   7      389.56      440.70      7.75 o 
  -1   6   7       66.88       59.02      3.05 o 
   0   6   7      273.87      219.93      8.55 o 
   1   6   7      987.44      952.43     12.95 o 
   2   6   7       20.36       20.42      2.80 o 
   3   6   7       94.46      131.66     12.46 o 
   4   6   7       37.29       36.69      4.06 o 
   5   6   7       71.57       77.25      7.75 o 
   6   6   7      279.23      356.65      9.55 o 
   7   6   7      101.61      110.85     10.44 o 
   8   6   7        2.40        6.37      2.36 o 
   9   6   7      206.64      199.72     20.63 o 
  10   6   7        5.87       11.84      4.20 o 
  11   6   7      211.05      191.94     28.35 o 
  12   6   7      114.66      105.02     17.88 o 
 -13   7   7       19.66       24.66      7.50 o 
 -12   7   7        0.25        5.28      5.50 o 
 -11   7   7      193.98      180.44     25.18 o 
 -10   7   7       12.11       17.37      7.03 o 
  -9   7   7       72.99       75.02      9.38 o 
  -8   7   7      196.90      208.98     21.31 o 
  -7   7   7       47.30       54.33      7.32 o 
  -6   7   7       30.08       22.63      4.02 o 
  -5   7   7      448.99      420.14     12.02 o 
  -4   7   7        8.36        7.31      3.40 o 
  -3   7   7      233.90      216.36     18.88 o 
  -2   7   7       41.72       30.60      3.14 o 
  -1   7   7      129.49      162.56      4.34 o 
   0   7   7      102.83       93.32      3.89 o 
   1   7   7      254.01      213.41      5.96 o 
   2   7   7       22.22       25.55      3.74 o 
   3   7   7      140.27      147.61     12.93 o 
   4   7   7       10.21       12.31      3.02 o 
   5   7   7        0.05        6.46      2.44 o 
   6   7   7      278.48      279.65     15.68 o 
   7   7   7        2.07        5.04      2.55 o 
   8   7   7       24.85       30.54      4.25 o 
   9   7   7        0.01        4.22      1.82 o 
  10   7   7       36.57       50.83      8.33 o 
  11   7   7       23.11       20.58      6.29 o 
  12   7   7        0.40       -0.53      6.28 o 
 -13   8   7       48.27       52.24     13.85 o 
 -12   8   7      117.94      109.82     20.04 o 
 -11   8   7        4.35        9.55      3.43 o 
 -10   8   7      101.18       90.75     11.39 o 
  -9   8   7       54.66       91.57     11.90 o 
  -8   8   7      440.40      457.28     22.32 o 
  -7   8   7       62.64       57.22      7.85 o 
  -6   8   7      403.96      407.72     23.56 o 
  -5   8   7      531.24      531.60     17.03 o 
  -4   8   7     2306.09     2337.54     38.39 o 
  -3   8   7      352.68      382.83     29.69 o 
  -2   8   7       20.94       21.63      4.65 o 
  -1   8   7      267.24      271.58     10.21 o 
   0   8   7       94.54      111.66      4.80 o 
   1   8   7      915.73      853.04     12.16 o 
   2   8   7      101.39      104.18      9.16 o 
   3   8   7     1066.66      987.17     18.92 o 
   4   8   7        8.55       15.18      3.22 o 
   5   8   7      110.06       99.13     10.70 o 
   6   8   7        1.44        6.25      3.08 o 
   7   8   7       42.49       40.76      6.09 o 
   8   8   7      479.46      480.61     11.62 o 
   9   8   7      150.67      140.64     17.39 o 
  10   8   7       22.26       25.24      6.80 o 
  11   8   7      118.63      122.46     26.99 o 
 -12   9   7       10.44       22.53      6.76 o 
 -11   9   7       39.58       33.53      7.90 o 
 -10   9   7        3.46       11.62      4.29 o 
  -9   9   7      255.91      267.55     29.03 o 
  -8   9   7       25.26       29.56      4.56 o 
  -7   9   7       39.43       55.23      8.42 o 
  -6   9   7       17.17       26.04      4.81 o 
  -5   9   7      202.73      218.94     18.23 o 
  -4   9   7       77.75       69.79      8.10 o 
  -3   9   7      248.61      270.86     14.23 o 
  -2   9   7      336.26      337.24     16.33 o 
  -1   9   7      419.13      363.90     20.83 o 
   0   9   7        0.11        3.80      1.96 o 
   1   9   7      176.29      182.56      8.74 o 
   2   9   7      169.51      214.63      9.86 o 
   3   9   7      189.44      168.92     18.33 o 
   4   9   7       22.24       15.72      2.98 o 
   5   9   7      363.82      387.92     10.62 o 
   6   9   7      429.31      448.33     13.19 o 
   7   9   7        4.36        5.82      2.64 o 
   8   9   7        0.34        6.90      3.15 o 
   9   9   7        6.72        8.02      5.10 o 
  10   9   7      119.27       90.26     20.21 o 
 -11  10   7      382.35      429.84     20.95 o 
 -10  10   7       12.79       19.67      6.41 o 
  -9  10   7      267.38      239.54     24.00 o 
  -8  10   7      106.39      123.33     14.25 o 
  -7  10   7      100.93       86.85      9.66 o 
  -6  10   7       46.67       47.42      7.47 o 
  -5  10   7       10.71       17.13      4.59 o 
  -4  10   7        7.27       13.98      4.13 o 
  -3  10   7       51.51       51.27      5.86 o 
  -2  10   7       29.96       25.43      4.40 o 
  -1  10   7      204.73      185.20     15.97 o 
   0  10   7      556.82      619.37     16.86 o 
   1  10   7      671.65      592.18     42.93 o 
   2  10   7      422.16      411.47     15.79 o 
   3  10   7      248.90      254.02     18.74 o 
   4  10   7      280.24      256.04     20.33 o 
   5  10   7        2.11        6.23      3.13 o 
   6  10   7       21.87       31.03      5.18 o 
   7  10   7       78.48       82.51     11.07 o 
   8  10   7       55.58       42.33      8.15 o 
   9  10   7        0.43        4.46      5.17 o 
  -9  11   7       12.43       16.40      5.40 o 
  -8  11   7        1.49       11.81      3.81 o 
  -7  11   7       39.85       35.24      7.10 o 
  -6  11   7       33.03       32.17      5.34 o 
  -5  11   7        0.69        6.80      2.85 o 
  -4  11   7       48.64       52.95      6.25 o 
  -3  11   7      130.13      122.47     13.38 o 
  -2  11   7       36.61       44.54      5.56 o 
  -1  11   7      269.99      279.66     25.43 o 
   0  11   7       21.94       19.71      4.33 o 
   1  11   7       35.32       40.33      6.14 o 
   2  11   7       45.93       27.16      4.71 o 
   3  11   7      191.44      175.97     18.98 o 
   4  11   7        3.60        8.44      3.76 o 
   5  11   7        4.39        8.06      3.43 o 
   6  11   7      148.83      168.87     18.19 o 
   7  11   7       65.79       67.73     11.24 o 
   8  11   7      195.85      178.51     31.90 o 
  -8  12   7        8.26       16.94      5.34 o 
  -7  12   7       23.48       21.54      5.51 o 
  -6  12   7        3.67        6.36      5.71 o 
  -5  12   7      161.12      145.80     16.49 o 
  -4  12   7      201.59      213.38     27.02 o 
  -3  12   7        3.34       11.45      4.35 o 
  -2  12   7      107.23       93.25     11.29 o 
  -1  12   7       12.96       10.20      3.83 o 
   0  12   7       77.57       84.44     12.20 o 
   1  12   7       41.16       39.51      8.97 o 
   2  12   7       12.32        9.15      4.70 o 
   3  12   7       84.15      127.41     13.98 o 
   4  12   7        4.01       13.64      5.75 o 
   5  12   7      381.43      432.48     38.10 o 
   6  12   7       45.07       31.42      8.73 o 
  -5  13   7      252.51      284.50     19.36 o 
  -4  13   7        6.71        8.39      4.36 o 
  -3  13   7      126.88      126.59     17.71 o 
  -2  13   7       71.72       56.98      9.37 o 
  -1  13   7        8.68       15.95      5.31 o 
   0  13   7       15.04       23.60      4.48 o 
   1  13   7        0.55        3.80      6.60 o 
   2  13   7      329.74      359.19     27.85 o 
   3  13   7       29.65       33.38      8.54 o 
   4  13   7        8.43        8.38      4.27 o 
 -15   0   8       53.60       34.53     11.99 o 
 -14   0   8      120.73      134.91     32.30 o 
 -13   0   8        3.26        7.95      5.43 o 
 -12   0   8     1363.95     1316.87     30.78 o 
 -11   0   8       41.90       45.86      8.46 o 
 -10   0   8      104.30      111.68      6.19 o 
  -9   0   8        0.17        2.65      3.35 o 
  -8   0   8     1353.81     1395.01     39.55 o 
  -7   0   8      298.05      349.26      9.40 o 
  -6   0   8     1835.55     1692.44     43.19 o 
  -5   0   8     1930.94     1873.05     28.57 o 
  -4   0   8     4747.21     5038.95     31.64 o 
  -3   0   8       26.47       45.97      4.57 o 
  -2   0   8    13654.50    14956.09    162.51 o 
  -1   0   8      150.11      250.98      5.12 o 
   0   0   8     7555.02     7645.04    123.69 o 
   1   0   8     6635.77     7059.55     51.75 o 
   2   0   8     6351.12     6300.70     86.67 o 
   3   0   8     1230.82     1256.62     21.17 o 
   4   0   8       20.86       41.72      4.85 o 
   5   0   8     1175.53     1147.17     23.03 o 
   6   0   8       53.39       36.98      5.48 o 
   7   0   8      303.82      323.17      9.20 o 
   8   0   8      245.96      261.32     12.51 o 
   9   0   8        0.74        5.57      2.98 o 
  10   0   8      210.11      174.26     29.91 o 
  11   0   8      132.53      108.76     24.99 o 
  12   0   8       46.58       43.32     10.01 o 
  13   0   8        8.01        5.68      7.26 o 
 -15   1   8       66.47       54.11      8.44 o 
 -14   1   8       20.66       19.89      5.59 o 
 -13   1   8      126.12      102.94     18.24 o 
 -12   1   8       18.80       21.33      5.27 o 
 -11   1   8      325.05      348.49     34.78 o 
 -10   1   8       75.79       82.92      4.83 o 
  -9   1   8     1618.95     1715.95     18.20 o 
  -8   1   8       17.63       18.10      1.95 o 
  -7   1   8       85.07       92.20      4.98 o 
  -6   1   8       61.26       59.68      5.70 o 
  -5   1   8      821.76      726.88      9.33 o 
  -4   1   8      170.94      227.01      4.19 o 
  -3   1   8     1757.00     1795.62     14.03 o 
  -2   1   8    12810.64    12840.78     84.66 o 
  -1   1   8     1821.57     1973.95     24.36 o 
   0   1   8     1464.40     1499.57     10.66 o 
   1   1   8      318.19      323.99      4.67 o 
   2   1   8     1253.15     1247.61     10.93 o 
   3   1   8      564.56      528.01      9.68 o 
   4   1   8     1693.14     1712.90     26.06 o 
   5   1   8     1559.24     1603.25     27.50 o 
   6   1   8      255.40      284.34      8.17 o 
   7   1   8        2.26        5.29      2.58 o 
   8   1   8      181.64      171.29     17.51 o 
   9   1   8       37.05       36.82      4.41 o 
  10   1   8      165.82      145.48     16.48 o 
  11   1   8       40.35       34.48      6.57 o 
  12   1   8       85.27      120.35     14.24 o 
  13   1   8        0.00        5.75      3.88 o 
 -15   2   8       17.91       23.54      4.82 o 
 -14   2   8       98.02       95.14     14.44 o 
 -13   2   8       10.01       18.60      4.29 o 
 -12   2   8        6.84        7.58      4.43 o 
 -11   2   8      223.49      219.87     20.84 o 
 -10   2   8      177.09      174.35      5.81 o 
  -9   2   8        1.28        3.52      1.09 o 
  -8   2   8      548.73      544.03      6.65 o 
  -7   2   8      206.20      224.02      9.06 o 
  -6   2   8     1480.06     1513.14     17.10 o 
  -5   2   8      169.61      158.55      5.05 o 
  -4   2   8     4589.66     4730.44     47.23 o 
  -3   2   8     3446.50     3278.87     28.85 o 
  -2   2   8      644.42      550.82      7.13 o 
  -1   2   8     2504.81     2587.22     16.63 o 
   0   2   8     1025.30     1009.59     15.28 o 
   1   2   8       76.66       56.85      3.00 o 
   2   2   8      110.33      115.21      4.68 o 
   3   2   8      194.16      186.63      5.20 o 
   4   2   8       83.07       69.54      7.45 o 
   5   2   8      142.97      142.98      8.62 o 
   6   2   8       87.17      103.40      9.17 o 
   7   2   8      324.05      317.75     12.25 o 
   8   2   8       82.47       91.52      7.51 o 
   9   2   8      802.87      754.89     18.20 o 
  10   2   8       12.30        8.15      2.66 o 
  11   2   8       11.37        7.62      4.07 o 
  12   2   8        4.30       14.58      5.30 o 
  13   2   8       61.36       58.48      9.35 o 
 -15   3   8      176.88      163.95     28.83 o 
 -14   3   8       42.25       44.06      8.81 o 
 -13   3   8      162.78      157.73     21.38 o 
 -12   3   8      475.44      505.57     18.97 o 
 -11   3   8        3.63        8.87      4.06 o 
 -10   3   8      360.44      325.69     11.20 o 
  -9   3   8      360.60      368.13     10.16 o 
  -8   3   8      392.71      379.82      7.59 o 
  -7   3   8      206.41      176.29      7.67 o 
  -6   3   8      235.63      277.46      5.67 o 
  -5   3   8       12.18        6.67      1.69 o 
  -4   3   8      434.13      454.38      6.56 o 
  -3   3   8      228.35      233.20      3.71 o 
  -2   3   8     2016.58     2242.05     18.85 o 
  -1   3   8      144.57       88.68      3.16 o 
   0   3   8     2791.91     3113.84     30.33 o 
   1   3   8      515.62      475.87      6.57 o 
   2   3   8     2074.34     2193.82     20.23 o 
   3   3   8      172.75      140.34      6.37 o 
   4   3   8       92.69      107.93      7.62 o 
   5   3   8        7.87        9.35      2.50 o 
   6   3   8     1045.95      998.94     25.25 o 
   7   3   8      198.96      206.05     14.21 o 
   8   3   8       37.83       42.12      4.54 o 
   9   3   8       11.32       15.36      3.37 o 
  10   3   8      386.58      428.30     31.19 o 
  11   3   8        1.13        8.31      3.74 o 
  12   3   8      100.13      106.22     15.24 o 
  13   3   8       35.34       22.59      7.91 o 
 -15   4   8      121.16      109.85     25.10 o 
 -14   4   8       81.94       92.98     14.53 o 
 -13   4   8      171.96      152.49     22.97 o 
 -12   4   8      159.44      139.50     13.97 o 
 -11   4   8       20.75       17.77      3.74 o 
 -10   4   8       14.60       16.09      2.24 o 
  -9   4   8       24.15       20.52      3.23 o 
  -8   4   8       17.13       20.88      2.52 o 
  -7   4   8       34.84       45.32      4.59 o 
  -6   4   8      457.14      475.63      8.61 o 
  -5   4   8      175.63      185.96      9.15 o 
  -4   4   8      134.04      108.93      4.37 o 
  -3   4   8       22.29       23.86      2.34 o 
  -2   4   8      743.61      848.08     10.65 o 
  -1   4   8        3.67        2.58      1.25 o 
   0   4   8     1662.31     1672.84     13.56 o 
   1   4   8       46.27       51.26      4.39 o 
   2   4   8      206.97      194.44      6.58 o 
   3   4   8        9.31        5.12      2.28 o 
   4   4   8       20.82       33.71      3.96 o 
   5   4   8      664.44      600.57      9.64 o 
   6   4   8        0.80        4.51      2.44 o 
   7   4   8      242.44      279.16     12.07 o 
   8   4   8       15.60       16.14      3.04 o 
   9   4   8        0.03        6.66      2.18 o 
  10   4   8       71.36       79.20      7.09 o 
  11   4   8       40.76       34.27      6.49 o 
  12   4   8       26.68       26.68      5.77 o 
  13   4   8       38.41       48.28     10.16 o 
 -14   5   8        0.33        4.37      4.11 o 
 -13   5   8      113.43      121.44     18.50 o 
 -12   5   8        0.42        9.95      6.07 o 
 -11   5   8        0.65        4.29      6.43 o 
 -10   5   8      511.34      513.27     54.94 o 
  -9   5   8      334.93      351.32      6.87 o 
  -8   5   8        0.18        2.71      1.53 o 
  -7   5   8      122.71      110.24      5.69 o 
  -6   5   8       51.45       56.24      3.19 o 
  -5   5   8      549.79      514.00      6.88 o 
  -4   5   8      142.06       96.37      7.39 o 
  -3   5   8      104.38      110.69      5.16 o 
  -2   5   8      264.37      255.46      4.03 o 
  -1   5   8     1414.20     1340.71     17.29 o 
   0   5   8     1004.74     1090.76     15.45 o 
   1   5   8      127.84      113.80      9.52 o 
   2   5   8     1272.67     1194.45     15.51 o 
   3   5   8     1384.97     1368.33     23.16 o 
   4   5   8      107.90      111.89     10.24 o 
   5   5   8       42.70       33.88      4.04 o 
   6   5   8      558.62      582.73     15.58 o 
   7   5   8       22.17       24.72      3.83 o 
   8   5   8        2.49        3.75      2.98 o 
   9   5   8      132.68      135.10     13.21 o 
  10   5   8      250.39      281.12     27.46 o 
  11   5   8        0.24        8.84      3.89 o 
  12   5   8        3.05        5.54      4.51 o 
 -14   6   8      235.50      245.43     32.90 o 
 -13   6   8        2.31       11.43      8.30 o 
 -12   6   8        7.75       12.81      7.26 o 
 -11   6   8        2.08        8.70      3.70 o 
 -10   6   8      200.48      144.45     35.83 o 
  -9   6   8      234.79      201.68     11.59 o 
  -8   6   8      206.49      228.26     18.72 o 
  -7   6   8       22.60       37.73      5.11 o 
  -6   6   8      224.98      229.59     12.62 o 
  -5   6   8     1509.02     1460.09     19.95 o 
  -4   6   8      436.85      421.03     14.77 o 
  -3   6   8       82.02       74.08      8.08 o 
  -2   6   8      145.71      163.01      3.89 o 
  -1   6   8      482.47      502.84     12.34 o 
   0   6   8        9.28        5.23      1.45 o 
   1   6   8      409.58      457.70      8.36 o 
   2   6   8      291.25      228.00     12.30 o 
   3   6   8      617.12      591.49     15.73 o 
   4   6   8      344.69      350.47     12.49 o 
   5   6   8       30.89       23.97      3.68 o 
   6   6   8        6.08       16.60      3.01 o 
   7   6   8      221.79      220.07     11.25 o 
   8   6   8      353.48      324.70     10.98 o 
   9   6   8       34.99       25.21      5.23 o 
  10   6   8        1.21        5.66      2.61 o 
  11   6   8        0.24        4.01      5.46 o 
  12   6   8        2.43        9.54      4.63 o 
 -13   7   8       84.85       66.67     14.72 o 
 -12   7   8      209.09      184.08     28.14 o 
 -11   7   8      156.30      141.32     19.71 o 
 -10   7   8      330.95      342.76     30.58 o 
  -9   7   8      908.15      891.14     18.29 o 
  -8   7   8       23.07       33.71      4.84 o 
  -7   7   8        0.02        7.84      3.33 o 
  -6   7   8      184.00      180.36     15.20 o 
  -5   7   8      387.93      375.57     13.93 o 
  -4   7   8       76.97       83.35      9.11 o 
  -3   7   8       25.93       28.94      5.02 o 
  -2   7   8     2226.51     2146.31     20.35 o 
  -1   7   8      109.47      116.15      3.97 o 
   0   7   8       58.42       65.71      5.81 o 
   1   7   8      210.61      205.02      8.62 o 
   2   7   8      227.88      230.23      8.20 o 
   3   7   8      946.90      936.67     17.45 o 
   4   7   8      430.31      422.08     12.13 o 
   5   7   8      540.01      537.62     12.62 o 
   6   7   8       31.70       24.22      3.50 o 
   7   7   8      614.45      621.38     13.41 o 
   8   7   8       44.29       57.29      6.27 o 
   9   7   8      275.96      268.90     30.22 o 
  10   7   8       10.61       14.27      4.79 o 
  11   7   8      117.08       94.38     14.47 o 
 -12   8   8        0.08       11.01      5.48 o 
 -11   8   8       83.85       74.88     11.53 o 
 -10   8   8        2.68        4.54      3.33 o 
  -9   8   8       59.54       73.73      7.00 o 
  -8   8   8        1.15        7.13      3.37 o 
  -7   8   8      189.32      193.17     19.73 o 
  -6   8   8        0.04        5.76      3.48 o 
  -5   8   8      752.35      775.53     25.76 o 
  -4   8   8      641.29      704.98     21.15 o 
  -3   8   8      191.72      183.29     13.88 o 
  -2   8   8      180.49      194.50     17.20 o 
  -1   8   8       33.85       31.86      3.87 o 
   0   8   8       87.77       66.06      6.65 o 
   1   8   8       83.14       73.21      7.31 o 
   2   8   8      246.44      224.58     10.18 o 
   3   8   8       15.29       22.01      3.18 o 
   4   8   8       13.46       21.42      3.23 o 
   5   8   8      188.35      183.02     14.04 o 
   6   8   8       52.91       53.15      5.69 o 
   7   8   8       50.53       68.69      7.67 o 
   8   8   8      552.85      609.00     12.82 o 
   9   8   8      191.02      156.07     18.97 o 
  10   8   8       22.17       26.61      6.96 o 
  11   8   8       48.04       46.70     12.49 o 
 -12   9   8        2.37        1.26      6.76 o 
 -11   9   8       37.18       26.92      7.20 o 
 -10   9   8       22.64       22.40      5.02 o 
  -9   9   8        0.24        9.13      3.52 o 
  -8   9   8       17.07       30.08      5.34 o 
  -7   9   8       31.47       19.50      3.62 o 
  -6   9   8        1.92        4.91      3.41 o 
  -5   9   8      103.87       95.47     10.21 o 
  -4   9   8        4.78       11.62      4.17 o 
  -3   9   8      400.73      458.28     21.42 o 
  -2   9   8        0.72        5.57      3.45 o 
  -1   9   8       28.96       16.22      3.83 o 
   0   9   8        6.19       12.20      3.18 o 
   1   9   8        7.85        6.71      2.31 o 
   2   9   8        4.83       11.69      3.29 o 
   3   9   8      329.17      322.86     11.97 o 
   4   9   8       97.02       99.25     11.48 o 
   5   9   8       40.17       39.57      4.68 o 
   6   9   8       25.03       25.74      4.21 o 
   7   9   8        6.20        7.58      2.75 o 
   8   9   8      129.50      125.13     18.55 o 
   9   9   8      124.95      110.82     16.42 o 
  10   9   8      123.71      111.20     25.65 o 
 -11  10   8        0.13       10.19      6.55 o 
 -10  10   8        7.69        6.38      4.84 o 
  -9  10   8       14.23       19.90      5.16 o 
  -8  10   8      138.47      120.98     11.90 o 
  -7  10   8      105.87      120.78     11.14 o 
  -6  10   8        8.34       16.96      3.50 o 
  -5  10   8       94.23      105.42     12.89 o 
  -4  10   8      198.44      223.23     20.44 o 
  -3  10   8       38.81       31.97      4.65 o 
  -2  10   8      210.14      211.02     19.16 o 
  -1  10   8       32.74       43.92      5.43 o 
   0  10   8      661.47      687.96     16.93 o 
   1  10   8      166.73      153.35     13.82 o 
   2  10   8        8.04       14.03      3.02 o 
   3  10   8      156.39      153.72     15.48 o 
   4  10   8       24.47       24.12      4.24 o 
   5  10   8      396.88      389.70     14.86 o 
   6  10   8       49.75       65.10      9.66 o 
   7  10   8      352.63      340.15     39.97 o 
   8  10   8      125.74      123.60     19.78 o 
   9  10   8       33.45       29.83      8.03 o 
  -9  11   8        4.36        8.69      4.43 o 
  -8  11   8       51.37       53.58     10.70 o 
  -7  11   8        2.04       10.63      4.98 o 
  -6  11   8      244.97      230.06     24.93 o 
  -5  11   8        0.60        4.10      4.32 o 
  -4  11   8       15.99       22.13      4.63 o 
  -3  11   8       17.18       20.07      4.23 o 
  -2  11   8        6.69       11.76      3.87 o 
  -1  11   8      301.46      260.63     22.94 o 
   0  11   8        0.21        8.57      3.90 o 
   1  11   8       59.33       40.55      6.18 o 
   2  11   8      176.36      190.09     20.94 o 
   3  11   8      131.70      103.31     12.02 o 
   4  11   8       31.56       43.76     11.34 o 
   5  11   8       83.97       83.25     12.71 o 
   6  11   8        8.97        4.33      3.86 o 
   7  11   8      121.59       84.13     15.91 o 
  -8  12   8      120.06      114.16     16.96 o 
  -7  12   8        3.51        8.14      4.28 o 
  -6  12   8       60.65       61.52     10.75 o 
  -5  12   8       19.72       18.72      5.08 o 
  -4  12   8      171.55      163.52     16.99 o 
  -3  12   8        5.26       11.06      4.54 o 
  -2  12   8       17.61       11.59      4.98 o 
  -1  12   8        0.18        6.72      3.97 o 
   0  12   8      202.57      198.26     24.17 o 
   1  12   8       24.59       34.13      6.74 o 
   2  12   8       21.35       24.79      6.98 o 
   3  12   8      163.78      173.67     25.42 o 
   4  12   8       98.82      103.74     15.17 o 
   5  12   8        2.94       13.41      4.57 o 
   6  12   8        2.69        9.03      3.98 o 
  -5  13   8       33.62       35.49      6.65 o 
  -4  13   8       37.39       32.14      9.08 o 
  -3  13   8      230.51      226.36     28.81 o 
  -2  13   8        7.87        6.55      4.11 o 
  -1  13   8       37.97       43.48      9.74 o 
   0  13   8        6.32       17.96      7.15 o 
   1  13   8       78.08       88.26     15.73 o 
   2  13   8        8.26       10.11      4.71 o 
   3  13   8       35.63       28.28      7.04 o 
 -15   1   9       68.41       60.30      8.26 o 
 -14   1   9       40.16       30.07      7.65 o 
 -13   1   9       57.43       70.31     10.44 o 
 -12   1   9      878.82     1011.89     23.11 o 
 -11   1   9       50.75       42.40      5.79 o 
 -10   1   9      753.18      708.62     13.14 o 
  -9   1   9      358.23      345.99      9.87 o 
  -8   1   9      249.64      256.20      7.20 o 
  -7   1   9      126.91      113.79      5.92 o 
  -6   1   9      392.61      393.39      8.18 o 
  -5   1   9      616.37      586.31      9.22 o 
  -4   1   9       27.06       23.90      2.32 o 
  -3   1   9        0.58       11.36      1.76 o 
  -2   1   9     8646.75     8558.34     75.40 o 
  -1   1   9      338.27      284.07      6.21 o 
   0   1   9      537.99      612.83      8.87 o 
   1   1   9      864.16     1092.83     13.01 o 
   2   1   9     3654.08     3506.42     53.98 o 
   3   1   9     1627.79     1698.27     16.04 o 
   4   1   9     1104.39     1191.37     17.26 o 
   5   1   9      388.22      352.22      7.79 o 
   6   1   9        0.29        3.84      2.32 o 
   7   1   9      189.87      187.18     10.49 o 
   8   1   9       28.43       33.95      3.97 o 
   9   1   9      317.52      334.24     11.48 o 
  10   1   9      263.57      260.13     26.56 o 
  11   1   9       28.64       30.31      5.77 o 
  12   1   9       36.47       39.62      7.85 o 
  13   1   9        5.55       14.48      4.68 o 
 -15   2   9       63.39       62.16     10.47 o 
 -14   2   9        5.77        7.45      5.27 o 
 -13   2   9        0.05        0.25      4.75 o 
 -12   2   9      193.76      179.29     21.77 o 
 -11   2   9       64.79       71.02      8.89 o 
 -10   2   9      725.27      768.84     14.42 o 
  -9   2   9      160.04      176.63      5.34 o 
  -8   2   9        0.13        4.79      1.70 o 
  -7   2   9      853.50      887.66     13.11 o 
  -6   2   9     1468.22     1503.71     18.65 o 
  -5   2   9     1416.45     1474.20     16.88 o 
  -4   2   9      886.34      994.09     12.40 o 
  -3   2   9     1235.85     1485.99     18.43 o 
  -2   2   9    16506.39    17571.94    155.49 o 
  -1   2   9      774.31      766.19     14.44 o 
   0   2   9      609.16      594.09     15.29 o 
   1   2   9      193.42      158.76      3.06 o 
   2   2   9       50.54       58.68      5.15 o 
   3   2   9      334.87      312.62      5.90 o 
   4   2   9      542.10      555.77     12.90 o 
   5   2   9       61.77       72.51      6.48 o 
   6   2   9        0.02        4.59      3.00 o 
   7   2   9       14.16       24.05      3.25 o 
   8   2   9      118.32      138.49     10.83 o 
   9   2   9       18.32       15.58      2.92 o 
  10   2   9      193.21       32.08     62.10 o 
  11   2   9       47.95       49.53      8.45 o 
  12   2   9       65.00       55.98     10.36 o 
  13   2   9      179.60      158.00     29.75 o 
 -15   3   9      108.30      118.36     21.35 o 
 -14   3   9        0.46        6.66      5.09 o 
 -13   3   9      205.26      193.48     25.65 o 
 -12   3   9       20.27        7.89      4.73 o 
 -11   3   9      147.68      139.60     13.32 o 
 -10   3   9       31.46       28.59      3.79 o 
  -9   3   9       33.30       33.27      4.26 o 
  -8   3   9     2219.31     2342.87     38.31 o 
  -7   3   9       74.49       96.26      7.65 o 
  -6   3   9     2118.93     2157.97     24.62 o 
  -5   3   9     3229.16     3379.61     34.34 o 
  -4   3   9      385.33      397.44      7.77 o 
  -3   3   9       19.70       11.06      1.70 o 
  -2   3   9     3866.46     3955.56     34.31 o 
  -1   3   9      585.25      590.39      9.54 o 
   0   3   9      139.68      165.97      5.26 o 
   1   3   9       48.13       76.11      3.96 o 
   2   3   9        5.77       10.67      1.31 o 
   3   3   9      925.12      918.93     14.92 o 
   4   3   9       17.11       16.83      2.26 o 
   5   3   9       73.56       75.45      7.58 o 
   6   3   9       59.07       55.73      5.07 o 
   7   3   9        2.25        6.05      2.92 o 
   8   3   9       72.54       75.06      7.65 o 
   9   3   9       26.38       34.42      4.80 o 
  10   3   9      139.91      134.06     17.12 o 
  11   3   9       37.36       50.19      9.37 o 
  12   3   9        0.01        4.21      4.82 o 
  13   3   9       80.57       80.89     17.16 o 
 -15   4   9        6.20       11.61      7.05 o 
 -14   4   9       30.70       30.88      9.48 o 
 -13   4   9       27.88       42.70      8.98 o 
 -12   4   9       10.09       19.79      7.49 o 
 -11   4   9       77.87       88.57     10.32 o 
 -10   4   9       57.42       47.60      5.89 o 
  -9   4   9      262.28      265.53      9.70 o 
  -8   4   9      402.96      394.23      6.53 o 
  -7   4   9      863.14      823.81     18.51 o 
  -6   4   9       67.51       64.14      5.77 o 
  -5   4   9      131.93      102.37      4.08 o 
  -4   4   9      194.31      167.16      6.32 o 
  -3   4   9      552.80      503.35      8.44 o 
  -2   4   9       61.10       69.72      5.92 o 
  -1   4   9      347.72      350.32      4.63 o 
   0   4   9     1479.89     1521.89     22.53 o 
   1   4   9       18.55       18.89      2.23 o 
   2   4   9       35.07       44.96      4.49 o 
   3   4   9      417.74      389.33      7.96 o 
   4   4   9      707.03      699.42     20.01 o 
   5   4   9      113.55      136.44     12.20 o 
   6   4   9        0.06        4.08      2.70 o 
   7   4   9     2591.31     2818.51     43.75 o 
   8   4   9      436.47      458.71     12.57 o 
   9   4   9       46.86       45.00      4.35 o 
  10   4   9        3.39       10.55      4.50 o 
  11   4   9      333.88      353.14     33.11 o 
  12   4   9       42.15       28.46      8.03 o 
 -14   5   9        2.01        6.05      4.33 o 
 -13   5   9       63.29       71.67     14.17 o 
 -12   5   9       51.90       63.04     10.32 o 
 -11   5   9      431.71      405.41     33.83 o 
 -10   5   9        0.09        4.66      3.42 o 
  -9   5   9        2.47        4.97      2.21 o 
  -8   5   9      311.12      314.02     12.20 o 
  -7   5   9       10.68       17.40      2.44 o 
  -6   5   9      338.74      335.24      5.82 o 
  -5   5   9        5.14       11.11      1.89 o 
  -4   5   9        9.73       14.03      2.06 o 
  -3   5   9       15.72       17.74      1.98 o 
  -2   5   9      197.93      227.30      4.92 o 
  -1   5   9       78.86       73.54      6.57 o 
   0   5   9        7.38        6.58      1.51 o 
   1   5   9       88.92      120.95      6.86 o 
   2   5   9     1125.17     1141.47     18.06 o 
   3   5   9       30.35       34.32      4.16 o 
   4   5   9      226.85      247.83     11.34 o 
   5   5   9      388.01      380.08      9.56 o 
   6   5   9      453.26      438.43     13.02 o 
   7   5   9      131.47      153.84     13.33 o 
   8   5   9        8.02        8.12      2.55 o 
   9   5   9      111.66       97.90      9.84 o 
  10   5   9       18.26       22.38      6.12 o 
  11   5   9       14.14       14.18      5.38 o 
  12   5   9       20.29       16.25      4.58 o 
 -14   6   9      105.25       84.66     16.74 o 
 -13   6   9        3.35       15.51      5.81 o 
 -12   6   9       53.11       60.51     10.65 o 
 -11   6   9       95.43       86.90     11.21 o 
 -10   6   9        0.25        5.40      2.19 o 
  -9   6   9        1.23        7.17      2.50 o 
  -8   6   9      406.87      429.61     13.43 o 
  -7   6   9       98.30      102.74      9.45 o 
  -6   6   9      268.65      285.46     11.57 o 
  -5   6   9      292.53      290.33     14.28 o 
  -4   6   9      330.08      311.13     14.72 o 
  -3   6   9      345.36      345.21     15.81 o 
  -2   6   9      980.75      852.66     14.36 o 
  -1   6   9       57.98       55.26      4.36 o 
   0   6   9      144.30      113.78      5.06 o 
   1   6   9       46.77       62.41      6.58 o 
   2   6   9      684.35      745.00     21.15 o 
   3   6   9       47.04       40.13      4.36 o 
   4   6   9      876.58      909.44     18.00 o 
   5   6   9     1020.18     1100.34     20.55 o 
   6   6   9      129.42      126.17     11.63 o 
   7   6   9        7.42       16.28      2.86 o 
   8   6   9      306.55      292.61     13.13 o 
   9   6   9       50.56       40.88      6.50 o 
  10   6   9        4.01       14.88      4.65 o 
  11   6   9       34.84       31.35      6.71 o 
 -13   7   9        0.13        4.81      5.71 o 
 -12   7   9       78.30       98.30     14.62 o 
 -11   7   9       26.75       27.47      5.16 o 
 -10   7   9        3.80        8.62      3.64 o 
  -9   7   9       28.53       33.46      5.68 o 
  -8   7   9      165.15      190.42     16.20 o 
  -7   7   9       10.19       17.18      3.79 o 
  -6   7   9       23.24       21.30      4.64 o 
  -5   7   9     1498.08     1427.05     28.71 o 
  -4   7   9       95.17      122.10     12.64 o 
  -3   7   9      371.36      367.14     13.37 o 
  -2   7   9      266.61      254.17      4.78 o 
  -1   7   9      127.51      105.03      4.07 o 
   0   7   9      109.82      103.44      4.25 o 
   1   7   9      164.30      172.12      7.80 o 
   2   7   9        0.92        5.52      2.46 o 
   3   7   9      235.05      225.50     19.97 o 
   4   7   9       10.48       14.51      3.01 o 
   5   7   9      200.34      207.55     18.66 o 
   6   7   9      206.99      199.21     21.25 o 
   7   7   9        1.22        4.54      3.21 o 
   8   7   9       23.13       25.00      3.71 o 
   9   7   9       37.98       52.35      7.02 o 
  10   7   9       72.72       83.84     14.49 o 
  11   7   9        1.44        7.02      3.60 o 
 -12   8   9        6.83       15.03      7.62 o 
 -11   8   9       27.68       21.46      5.96 o 
 -10   8   9      241.54      251.31     27.41 o 
  -9   8   9      249.82      228.94     18.90 o 
  -8   8   9       51.99       66.73      7.68 o 
  -7   8   9       45.99       33.99      5.50 o 
  -6   8   9       45.04       56.31      6.93 o 
  -5   8   9      451.30      420.54     19.26 o 
  -4   8   9        4.16        9.27      2.68 o 
  -3   8   9      202.21      214.53     18.25 o 
  -2   8   9      102.47      108.01     10.99 o 
  -1   8   9      191.59      221.84      8.00 o 
   0   8   9      119.25       96.88      8.39 o 
   1   8   9      581.05      554.52     12.67 o 
   2   8   9      159.04      133.53     12.66 o 
   3   8   9       47.79       52.93      6.34 o 
   4   8   9       77.06       77.39      8.50 o 
   5   8   9      196.89      165.00     17.33 o 
   6   8   9        7.17       15.97      3.39 o 
   7   8   9        0.06        7.06      2.93 o 
   8   8   9       96.80      112.83     10.90 o 
   9   8   9       85.86       73.50     12.13 o 
  10   8   9        0.01        2.59      7.13 o 
 -11   9   9        1.56        6.72      5.38 o 
 -10   9   9        2.90       10.51      4.37 o 
  -9   9   9       96.31      123.14     14.30 o 
  -8   9   9       61.10       46.34      7.05 o 
  -7   9   9        2.79        7.35      4.12 o 
  -6   9   9        6.35       13.08      4.10 o 
  -5   9   9        2.14        8.58      3.87 o 
  -4   9   9        5.45       13.41      3.65 o 
  -3   9   9      378.46      362.07     31.18 o 
  -2   9   9     1613.43     1689.91     31.98 o 
  -1   9   9      229.14      203.91     22.34 o 
   0   9   9      124.17      111.53     11.25 o 
   1   9   9        8.84        9.43      1.94 o 
   2   9   9      346.13      356.77     10.60 o 
   3   9   9       34.19       29.27      4.44 o 
   4   9   9        4.50       14.04      3.17 o 
   5   9   9      218.02      243.01     22.61 o 
   6   9   9        2.70        9.87      3.41 o 
   7   9   9        6.45        7.75      2.71 o 
   8   9   9      112.94      108.46     17.64 o 
   9   9   9      282.06      297.21     33.45 o 
 -10  10   9       59.83       58.00      8.96 o 
  -9  10   9       46.27       49.48      9.13 o 
  -8  10   9      117.34      137.06     14.02 o 
  -7  10   9      287.34      294.44     28.52 o 
  -6  10   9        7.37        5.78      3.33 o 
  -5  10   9        0.04        9.58      4.30 o 
  -4  10   9       37.05       23.69      4.27 o 
  -3  10   9       87.28       88.44     11.20 o 
  -2  10   9       10.40       15.22      4.55 o 
  -1  10   9       14.36       15.94      4.67 o 
   0  10   9      126.30      135.36     12.77 o 
   1  10   9       44.81       60.05      6.35 o 
   2  10   9      115.90       94.06      9.72 o 
   3  10   9        5.73       11.07      3.17 o 
   4  10   9      666.54      684.29     13.15 o 
   5  10   9      105.32       92.09     10.25 o 
   6  10   9       38.09       50.14      7.93 o 
   7  10   9       18.51       19.81      5.17 o 
   8  10   9       28.24       31.73      6.55 o 
  -9  11   9       91.15       65.63     17.52 o 
  -8  11   9      173.32      160.92     25.01 o 
  -7  11   9      100.25      124.27     12.46 o 
  -6  11   9      348.44      374.81     21.36 o 
  -5  11   9        1.47        6.01      3.06 o 
  -4  11   9      179.88      166.71     15.67 o 
  -3  11   9      109.94       91.15     11.27 o 
  -2  11   9       39.68       46.66      6.02 o 
  -1  11   9       24.88       33.65      5.16 o 
   0  11   9      459.42      480.75     23.23 o 
   1  11   9       33.31       45.95      6.85 o 
   2  11   9      714.52      755.52     26.37 o 
   3  11   9      534.80      518.24     25.19 o 
   4  11   9      120.34      106.23     16.83 o 
   5  11   9        9.38        9.74      3.47 o 
   6  11   9        1.93        6.10      3.88 o 
   7  11   9      134.12       79.56     14.20 o 
  -7  12   9      403.14      477.89     35.56 o 
  -6  12   9      225.06      209.27     29.24 o 
  -5  12   9       58.58       72.32      8.54 o 
  -4  12   9      351.39      346.89     33.61 o 
  -3  12   9      874.24     1079.31     27.54 o 
  -2  12   9      175.61      200.28     21.28 o 
  -1  12   9      428.26      443.28     49.50 o 
   0  12   9       78.93       63.88     10.13 o 
   1  12   9       19.34       15.90      7.19 o 
   2  12   9       28.16       19.65      5.56 o 
   3  12   9       35.85       64.62     10.70 o 
   4  12   9       10.51       15.62      5.30 o 
   5  12   9       51.51       25.36      6.41 o 
  -4  13   9       81.21       77.49     14.80 o 
  -3  13   9        2.86        6.71      4.08 o 
  -2  13   9       93.60       86.85     13.76 o 
  -1  13   9      313.61      366.22     24.12 o 
   0  13   9      206.25      181.41     24.58 o 
   1  13   9       44.11       46.87     10.17 o 
   2  13   9       17.29       16.96      5.97 o 
 -15   0  10       61.94       53.99     19.06 o 
 -14   0  10       27.99       36.93     10.84 o 
 -13   0  10       49.82       38.84     11.70 o 
 -12   0  10      536.11      528.94     43.46 o 
 -11   0  10      833.38      828.36     45.96 o 
 -10   0  10      678.83      651.80     25.19 o 
  -9   0  10        0.75        7.94      5.05 o 
  -8   0  10      744.19      727.28     15.59 o 
  -7   0  10      964.94      839.46     18.71 o 
  -6   0  10      763.45      670.88     23.02 o 
  -5   0  10        0.43        4.72      2.34 o 
  -4   0  10      836.93      853.73     16.18 o 
  -3   0  10      436.45      398.05      8.35 o 
  -2   0  10       91.21       61.74      4.00 o 
  -1   0  10     2501.85     2525.25     55.11 o 
   0   0  10     2019.35     2171.86     28.27 o 
   1   0  10      246.71      234.95      7.82 o 
   2   0  10     3602.09     3745.20     61.29 o 
   3   0  10       15.39        7.58      1.77 o 
   4   0  10      329.38      264.07      7.36 o 
   5   0  10      352.15      353.17      9.73 o 
   6   0  10        0.02        6.00      2.69 o 
   7   0  10       74.82       63.54      9.91 o 
   8   0  10      190.36      185.90     28.09 o 
   9   0  10      283.14      226.72     11.65 o 
  10   0  10       47.63       59.21     12.48 o 
  11   0  10      372.97      360.80     21.38 o 
  12   0  10       15.11        9.93      6.74 o 
  13   0  10       31.95       36.44     10.30 o 
 -15   1  10        1.52       10.18      3.98 o 
 -14   1  10       37.21       41.27      6.02 o 
 -13   1  10      352.05      342.39     19.85 o 
 -12   1  10      295.79      276.12     36.43 o 
 -11   1  10      252.17      244.01     25.26 o 
 -10   1  10      130.49      124.23      9.75 o 
  -9   1  10        4.70        7.09      2.56 o 
  -8   1  10        0.07        4.31      2.16 o 
  -7   1  10      185.32      188.85      8.95 o 
  -6   1  10     1101.07     1073.56     15.57 o 
  -5   1  10       70.84       81.92      7.84 o 
  -4   1  10      327.41      360.79      5.50 o 
  -3   1  10      410.06      401.44      6.23 o 
  -2   1  10       82.27       52.37      2.23 o 
  -1   1  10       94.68      120.86      4.51 o 
   0   1  10     1224.09     1388.13     19.65 o 
   1   1  10      219.57      240.90      2.92 o 
   2   1  10        0.01        1.71      1.30 o 
   3   1  10        1.60        2.70      1.66 o 
   4   1  10       33.16       40.13      4.33 o 
   5   1  10      133.97      158.93      6.45 o 
   6   1  10        0.87        1.85      2.08 o 
   7   1  10       25.46       34.25      4.15 o 
   8   1  10        5.52        3.53      2.04 o 
   9   1  10       28.69       33.07      4.61 o 
  10   1  10      106.27       87.53     12.65 o 
  11   1  10       10.76       13.61      5.42 o 
  12   1  10       41.16       21.23      6.29 o 
  13   1  10       44.65       35.38      8.34 o 
 -15   2  10      141.33      109.18     22.65 o 
 -14   2  10        0.87        9.21      3.58 o 
 -13   2  10       27.54       44.11      7.39 o 
 -12   2  10        5.42        5.80      2.90 o 
 -11   2  10      626.17      703.17     26.90 o 
 -10   2  10      125.93      130.01      6.94 o 
  -9   2  10        6.78       12.04      2.60 o 
  -8   2  10      823.63      810.48     12.79 o 
  -7   2  10     1066.45     1026.80     14.80 o 
  -6   2  10      866.73      838.85     18.10 o 
  -5   2  10        0.01        3.34      1.78 o 
  -4   2  10     1615.88     1681.03     17.52 o 
  -3   2  10     1257.42     1196.06     18.04 o 
  -2   2  10     1702.29     1833.22     23.99 o 
  -1   2  10     1521.27     1538.62     19.26 o 
   0   2  10     6215.34     6382.13    103.74 o 
   1   2  10      719.22      631.38      8.51 o 
   2   2  10       41.17       31.25      3.19 o 
   3   2  10      216.70      190.87      7.78 o 
   4   2  10      939.95      928.61     15.06 o 
   5   2  10     1041.59     1020.49     14.21 o 
   6   2  10        0.00        8.40      2.61 o 
   7   2  10      875.28      857.13     20.69 o 
   8   2  10       45.70       45.49      5.60 o 
   9   2  10      412.82      434.41     11.06 o 
  10   2  10        8.53        7.99      4.43 o 
  11   2  10       68.57       71.96     11.37 o 
  12   2  10      249.86      283.39     23.12 o 
 -15   3  10        5.43        3.14      6.77 o 
 -14   3  10       15.77       12.27      7.44 o 
 -13   3  10       20.03       25.66      6.73 o 
 -12   3  10      133.51      148.01     19.92 o 
 -11   3  10        8.48       11.65      3.09 o 
 -10   3  10        7.25       13.44      3.30 o 
  -9   3  10       38.41       46.69      4.58 o 
  -8   3  10       23.24       23.72      2.74 o 
  -7   3  10       42.09       39.99      3.29 o 
  -6   3  10      610.48      643.84     10.07 o 
  -5   3  10      866.17      857.58     12.71 o 
  -4   3  10      343.21      363.16      7.35 o 
  -3   3  10     1565.68     1561.26     22.09 o 
  -2   3  10      264.94      185.17      3.63 o 
  -1   3  10     2003.59     1919.09     20.03 o 
   0   3  10     1183.59     1173.80     14.43 o 
   1   3  10      272.38      269.91      4.45 o 
   2   3  10      126.45      119.89      6.11 o 
   3   3  10      398.94      407.02      6.80 o 
   4   3  10       66.97       79.72      7.36 o 
   5   3  10      381.20      420.13     10.18 o 
   6   3  10        6.15        6.98      2.59 o 
   7   3  10      158.58      173.87     13.95 o 
   8   3  10      166.17      161.75     13.58 o 
   9   3  10      931.90     1001.53     33.52 o 
  10   3  10       12.64       16.73      5.11 o 
  11   3  10        0.58       10.01      4.20 o 
  12   3  10        5.36       13.17      6.12 o 
 -14   4  10        0.32        4.73      4.67 o 
 -13   4  10       10.65       12.10      5.33 o 
 -12   4  10       59.06       66.38      9.39 o 
 -11   4  10       94.87      107.46     11.57 o 
 -10   4  10       64.35       52.66      5.91 o 
  -9   4  10      848.19      832.21     15.48 o 
  -8   4  10      506.02      498.19     11.59 o 
  -7   4  10        5.24        6.39      1.54 o 
  -6   4  10     2142.46     2182.81     30.54 o 
  -5   4  10       10.92        9.00      2.08 o 
  -4   4  10      123.89      114.76      5.07 o 
  -3   4  10      222.17      234.99      5.19 o 
  -2   4  10       41.06       37.33      3.68 o 
  -1   4  10       98.52      117.62      4.52 o 
   0   4  10        2.33        1.36      1.44 o 
   1   4  10     1123.72     1110.25     17.45 o 
   2   4  10       50.52       69.93      6.28 o 
   3   4  10      966.74      928.86     14.34 o 
   4   4  10      128.34      134.24     12.08 o 
   5   4  10     1293.60     1318.11     44.92 o 
   6   4  10      179.15      192.28     15.14 o 
   7   4  10      164.04      166.93     14.08 o 
   8   4  10     1000.83     1030.08     32.80 o 
   9   4  10      111.30      109.42     10.15 o 
  10   4  10      281.55      268.30     32.68 o 
  11   4  10      254.03      254.99     31.61 o 
  12   4  10       13.20       13.97      4.23 o 
 -14   5  10      107.63      113.85     24.02 o 
 -13   5  10       33.29       43.94      8.53 o 
 -12   5  10       21.39       19.17      5.66 o 
 -11   5  10        8.15       12.80      3.55 o 
 -10   5  10        2.94        7.43      2.77 o 
  -9   5  10      204.79      215.67      7.94 o 
  -8   5  10        3.05        6.24      2.41 o 
  -7   5  10      325.50      308.88      6.56 o 
  -6   5  10       21.40       21.15      2.70 o 
  -5   5  10       82.97       85.66      3.56 o 
  -4   5  10      130.20      103.32      4.07 o 
  -3   5  10       30.99       27.87      2.77 o 
  -2   5  10      610.59      529.75      5.89 o 
  -1   5  10      181.06      132.30      5.86 o 
   0   5  10      297.07      360.89      8.26 o 
   1   5  10      257.65      248.79      6.61 o 
   2   5  10     2557.17     2627.28     25.08 o 
   3   5  10      151.63      146.04     11.32 o 
   4   5  10      500.21      484.04     13.90 o 
   5   5  10       79.71       81.99      8.54 o 
   6   5  10        6.66        9.44      3.58 o 
   7   5  10       36.29       39.86      5.37 o 
   8   5  10       45.47       41.88      5.05 o 
   9   5  10      382.55      372.14     35.53 o 
  10   5  10        0.30       11.05      4.98 o 
  11   5  10        6.16       12.05      4.91 o 
  12   5  10       49.68       47.89     10.65 o 
 -14   6  10       10.13       12.59      5.43 o 
 -13   6  10       22.62       17.04      6.30 o 
 -12   6  10       25.43       26.72      6.92 o 
 -11   6  10       21.44       25.45      8.98 o 
 -10   6  10        1.03        5.55      2.08 o 
  -9   6  10       79.19       72.01      8.33 o 
  -8   6  10       84.22       90.78      9.57 o 
  -7   6  10       63.00       69.93      6.71 o 
  -6   6  10        1.26        6.82      3.57 o 
  -5   6  10      178.04      194.35     17.63 o 
  -4   6  10      204.26      194.50     13.70 o 
  -3   6  10       10.46       20.36      3.08 o 
  -2   6  10      263.02      275.93      7.46 o 
  -1   6  10       84.98       83.22      5.97 o 
   0   6  10        5.62        6.91      1.92 o 
   1   6  10        7.25        7.73      2.36 o 
   2   6  10       56.19       58.99      5.59 o 
   3   6  10       11.82       12.22      3.28 o 
   4   6  10        8.40       10.42      3.06 o 
   5   6  10       90.08       79.08      8.50 o 
   6   6  10      219.20      214.19     18.72 o 
   7   6  10      111.84      108.79      9.71 o 
   8   6  10       52.94       66.95      7.42 o 
   9   6  10       23.25       24.23      5.58 o 
  10   6  10       15.44       13.82      5.06 o 
  11   6  10      213.12      179.44     29.24 o 
 -13   7  10      165.59      153.23     26.82 o 
 -12   7  10       20.76       26.53      6.18 o 
 -11   7  10        1.32        6.29      4.24 o 
 -10   7  10      274.25      103.06     69.15 o 
  -9   7  10      460.43      473.63     18.99 o 
  -8   7  10        2.81       10.00      4.00 o 
  -7   7  10       47.49       53.79      5.97 o 
  -6   7  10        3.21        7.68      3.38 o 
  -5   7  10      625.45      605.55     20.72 o 
  -4   7  10      988.65     1004.13     21.52 o 
  -3   7  10     2581.99     2511.90     37.97 o 
  -2   7  10      808.34      745.58     12.78 o 
  -1   7  10        1.48        2.50      1.12 o 
   0   7  10      278.85      287.34     11.70 o 
   1   7  10      240.82      251.79     11.77 o 
   2   7  10       43.63       49.29      6.02 o 
   3   7  10       90.19       99.81     10.68 o 
   4   7  10      121.34      127.63     12.23 o 
   5   7  10        3.31        5.36      2.65 o 
   6   7  10      614.11      590.75     16.78 o 
   7   7  10       55.02       50.02      6.09 o 
   8   7  10       65.22       85.58      8.71 o 
   9   7  10        9.75        9.10      3.86 o 
  10   7  10      147.52      129.88     22.87 o 
 -12   8  10        3.61       12.57      6.37 o 
 -11   8  10        0.75        5.97      4.32 o 
 -10   8  10        0.06        3.43      3.77 o 
  -9   8  10      271.69      268.71     22.11 o 
  -8   8  10        4.00        8.59      3.59 o 
  -7   8  10      304.51      357.53     29.66 o 
  -6   8  10        8.91       11.49      3.18 o 
  -5   8  10      251.12      266.97     26.17 o 
  -4   8  10        6.61       13.27      3.69 o 
  -3   8  10      289.96      308.12     25.56 o 
  -2   8  10        0.82        4.58      2.24 o 
  -1   8  10        1.25        7.54      2.36 o 
   0   8  10      504.26      498.89     11.67 o 
   1   8  10        7.05        7.62      2.70 o 
   2   8  10       62.44       53.62      6.48 o 
   3   8  10        0.04        6.13      2.44 o 
   4   8  10      267.23      266.98     19.26 o 
   5   8  10       28.56       35.53      4.65 o 
   6   8  10       38.23       42.62      6.55 o 
   7   8  10      314.91      299.47     28.96 o 
   8   8  10       16.90       22.70      4.86 o 
   9   8  10        0.11        5.69      4.11 o 
  10   8  10        9.47       18.65      7.34 o 
 -11   9  10       18.36       29.82      7.73 o 
 -10   9  10      202.97      190.55     27.89 o 
  -9   9  10      281.45      303.06     15.73 o 
  -8   9  10        7.13       13.22      2.74 o 
  -7   9  10        0.46        3.63      4.01 o 
  -6   9  10        5.13        9.71      3.04 o 
  -5   9  10       39.37       51.29      6.60 o 
  -4   9  10      188.31      189.81     17.17 o 
  -3   9  10        2.98        3.99      4.21 o 
  -2   9  10        3.28        4.70      4.34 o 
  -1   9  10       13.30       20.25      4.33 o 
   0   9  10      137.01      122.65     10.72 o 
   1   9  10       45.97       46.02      5.43 o 
   2   9  10      242.18      254.92     12.89 o 
   3   9  10       49.45       42.33      6.05 o 
   4   9  10      101.97      102.36     11.28 o 
   5   9  10        0.62        4.00      2.97 o 
   6   9  10       89.33       62.56      7.11 o 
   7   9  10       91.13       91.19     12.30 o 
   8   9  10       90.81       79.40      9.08 o 
   9   9  10       56.76       53.59     10.38 o 
 -10  10  10      239.44      313.88     39.04 o 
  -9  10  10       38.78       34.88      5.32 o 
  -8  10  10      156.80      183.41     19.37 o 
  -7  10  10       57.28       70.68     10.57 o 
  -6  10  10      521.00      626.98     23.97 o 
  -5  10  10        5.65        7.95      3.73 o 
  -4  10  10      276.50      292.65     18.82 o 
  -3  10  10      297.39      321.31     26.30 o 
  -2  10  10       79.11       82.57     10.73 o 
  -1  10  10      233.40      239.04     18.79 o 
   0  10  10      599.51      574.16     20.10 o 
   1  10  10      315.58      314.03     33.51 o 
   2  10  10        3.32        6.49      4.01 o 
   3  10  10       28.28       29.31      4.64 o 
   4  10  10     1013.42     1108.73     23.50 o 
   5  10  10      311.11      276.78     27.66 o 
   6  10  10      487.81      517.36     19.63 o 
   7  10  10       41.57       47.28      7.76 o 
   8  10  10        0.90        9.30      5.04 o 
  -9  11  10        4.07       15.65      6.37 o 
  -8  11  10       63.41       57.51      9.62 o 
  -7  11  10      654.42      739.31     31.10 o 
  -6  11  10        2.05       17.04      5.87 o 
  -5  11  10      284.93      287.59     29.90 o 
  -4  11  10      188.05      201.92     19.39 o 
  -3  11  10        5.17       12.76      4.23 o 
  -2  11  10       60.07       51.18      8.35 o 
  -1  11  10       71.26       74.19      9.27 o 
   0  11  10        6.28       14.86      3.83 o 
   1  11  10        6.19        9.43      3.25 o 
   2  11  10       19.74       13.38      3.53 o 
   3  11  10        1.02        7.14      3.39 o 
   4  11  10        2.24        9.06      4.16 o 
   5  11  10        7.94       12.44      4.95 o 
   6  11  10       79.18       53.15      9.17 o 
  -7  12  10        3.69       12.77      4.19 o 
  -6  12  10       69.71       73.12     11.73 o 
  -5  12  10      127.68      146.23     16.15 o 
  -4  12  10      171.59      167.25     21.67 o 
  -3  12  10       30.44       28.51      7.52 o 
  -2  12  10       22.08       28.50      7.04 o 
  -1  12  10       11.07       12.89      4.16 o 
   0  12  10      165.28      151.81     21.57 o 
   1  12  10      191.62      168.05     25.40 o 
   2  12  10       42.19       33.01      6.87 o 
   3  12  10      223.63      219.74     27.80 o 
   4  12  10       31.03       43.42     13.21 o 
  -3  13  10       38.28       36.42     10.02 o 
  -2  13  10       40.79       30.06      6.05 o 
  -1  13  10      145.07      122.24     18.07 o 
   0  13  10       61.36       60.29     10.38 o 
   1  13  10      107.63       73.75     12.05 o 
 -15   1  11       23.52       28.96      6.43 o 
 -14   1  11        0.05       11.32      3.59 o 
 -13   1  11       56.17       67.20      9.55 o 
 -12   1  11      300.01      341.93     18.04 o 
 -11   1  11      126.27      135.15     13.61 o 
 -10   1  11       61.22       74.93      6.70 o 
  -9   1  11        0.80        4.55      1.86 o 
  -8   1  11       11.64        9.28      2.16 o 
  -7   1  11        1.74        5.77      2.76 o 
  -6   1  11     1757.25     1734.62     23.36 o 
  -5   1  11      614.99      599.93      9.87 o 
  -4   1  11        0.33        9.73      1.62 o 
  -3   1  11      733.61      787.04     11.92 o 
  -2   1  11      939.27      880.34     12.46 o 
  -1   1  11     1266.31     1288.79     17.96 o 
   0   1  11      551.93      533.93      9.59 o 
   1   1  11      200.14      223.80      4.90 o 
   2   1  11      397.76      388.29      7.30 o 
   3   1  11        6.53        5.34      1.41 o 
   4   1  11      517.17      517.86      7.10 o 
   5   1  11       36.40       35.77      3.95 o 
   6   1  11      317.10      291.03     10.26 o 
   7   1  11      561.53      562.72     15.32 o 
   8   1  11      126.24      139.07     14.12 o 
   9   1  11      299.80      308.32      9.06 o 
  10   1  11        4.80       12.10      4.30 o 
  11   1  11        0.29        7.18      3.99 o 
  12   1  11       59.28       56.33     10.70 o 
 -15   2  11      151.29      144.98     31.60 o 
 -14   2  11       65.70       51.49      8.74 o 
 -13   2  11        2.07        6.03      3.92 o 
 -12   2  11       61.09       67.38      8.03 o 
 -11   2  11      122.18      126.20     14.53 o 
 -10   2  11      150.28      165.77      8.76 o 
  -9   2  11       30.14       29.25      3.73 o 
  -8   2  11      100.27      105.56      8.98 o 
  -7   2  11      333.01      363.51     11.16 o 
  -6   2  11      799.83      880.91     14.73 o 
  -5   2  11        2.57        5.96      1.83 o 
  -4   2  11      106.66      119.80      8.21 o 
  -3   2  11     3136.71     3099.55     31.22 o 
  -2   2  11      195.54      210.67      4.15 o 
  -1   2  11      126.42      142.47      5.48 o 
   0   2  11     2630.48     2489.92     30.62 o 
   1   2  11      200.96      175.58      4.88 o 
   2   2  11       18.06       16.37      1.91 o 
   3   2  11       29.26       34.37      3.65 o 
   4   2  11      554.00      554.15     11.02 o 
   5   2  11       37.91       34.17      4.21 o 
   6   2  11       82.02       86.88      9.25 o 
   7   2  11      175.03      170.68     16.36 o 
   8   2  11      213.92      200.65     14.80 o 
   9   2  11       39.47       36.31      4.85 o 
  10   2  11        6.33       12.70      4.16 o 
  11   2  11       38.16       43.50      7.11 o 
  12   2  11       78.94       59.18     12.71 o 
 -15   3  11        9.85       13.38      6.27 o 
 -14   3  11       13.63       14.56      6.11 o 
 -13   3  11       30.72       21.49      4.67 o 
 -12   3  11      187.25      173.59     17.99 o 
 -11   3  11       23.18       19.90      4.31 o 
 -10   3  11      181.98      173.65      8.62 o 
  -9   3  11      253.97      257.27     11.94 o 
  -8   3  11       17.35       25.29      3.00 o 
  -7   3  11       19.56       26.72      3.37 o 
  -6   3  11       91.86      104.60     10.35 o 
  -5   3  11     1447.56     1378.02     19.08 o 
  -4   3  11      100.20      114.24      5.30 o 
  -3   3  11       46.36       32.82      3.47 o 
  -2   3  11     1048.09     1082.02     13.42 o 
  -1   3  11      656.67      660.64      9.46 o 
   0   3  11       19.20       20.29      2.56 o 
   1   3  11      467.06      430.69      8.69 o 
   2   3  11      762.51      765.32     12.06 o 
   3   3  11      109.86      104.10      8.38 o 
   4   3  11       27.85       28.66      3.17 o 
   5   3  11        8.30        9.00      3.44 o 
   6   3  11        1.81        7.49      2.69 o 
   7   3  11     1393.63     1436.10     33.96 o 
   8   3  11      295.36      284.78     15.01 o 
   9   3  11      650.19      657.44     58.26 o 
  10   3  11      231.57      200.76     24.84 o 
  11   3  11       26.31       21.78      5.69 o 
  12   3  11       48.35       44.90      9.00 o 
 -14   4  11      107.58       96.91     21.19 o 
 -13   4  11       14.27       21.10      6.58 o 
 -12   4  11       63.86       70.42      9.86 o 
 -11   4  11      157.10      188.98     18.03 o 
 -10   4  11      100.18      104.18     10.38 o 
  -9   4  11        0.23        4.50      1.97 o 
  -8   4  11       88.12       95.73      5.84 o 
  -7   4  11        2.48        6.75      1.73 o 
  -6   4  11      432.39      428.23      6.97 o 
  -5   4  11        0.61        3.46      1.78 o 
  -4   4  11      481.31      434.16      6.34 o 
  -3   4  11        1.19        7.34      1.51 o 
  -2   4  11       18.62       20.77      4.05 o 
  -1   4  11     2956.78     2946.59     32.00 o 
   0   4  11     1409.91     1310.21     17.25 o 
   1   4  11       39.92       55.41      5.74 o 
   2   4  11      269.54      258.15      6.34 o 
   3   4  11      447.82      459.47      8.63 o 
   4   4  11     1829.06     1827.69     26.46 o 
   5   4  11      709.98      727.04     16.34 o 
   6   4  11     3629.17     3973.91     87.73 o 
   7   4  11      363.79      341.06     11.95 o 
   8   4  11      130.22      121.93     10.95 o 
   9   4  11      103.42       93.10     10.54 o 
  10   4  11      231.45      235.41     30.73 o 
  11   4  11      175.31      196.28     31.70 o 
  12   4  11        7.25        9.98      4.50 o 
 -14   5  11       21.45       12.85     10.51 o 
 -13   5  11       40.45       23.34      7.56 o 
 -12   5  11        1.01        7.21      4.01 o 
 -11   5  11       10.11       12.21      3.78 o 
 -10   5  11        3.81        7.38      3.89 o 
  -9   5  11        0.84        7.97      3.09 o 
  -8   5  11        9.54       12.45      2.98 o 
  -7   5  11       40.82       46.19      4.99 o 
  -6   5  11       96.19      101.02      4.87 o 
  -5   5  11        1.19        4.61      1.40 o 
  -4   5  11      210.10      206.54      6.26 o 
  -3   5  11       27.80       26.72      2.76 o 
  -2   5  11      556.08      538.51      6.33 o 
  -1   5  11       35.03       42.49      4.08 o 
   0   5  11     1409.28     1430.66     26.42 o 
   1   5  11      795.30      721.98     10.48 o 
   2   5  11        8.68       14.89      2.39 o 
   3   5  11     2215.60     2047.88     27.98 o 
   4   5  11     3774.34     3893.55     53.91 o 
   5   5  11      562.91      597.65     17.23 o 
   6   5  11        4.83        7.61      2.99 o 
   7   5  11       85.57       82.10      7.85 o 
   8   5  11      128.33      145.67     12.47 o 
   9   5  11       51.02       56.40      5.93 o 
  10   5  11       13.67       14.36      5.12 o 
  11   5  11       21.43       13.68      6.45 o 
 -13   6  11       12.69       15.48      8.49 o 
 -12   6  11      232.96      231.08     26.84 o 
 -11   6  11       41.51       52.20      7.40 o 
 -10   6  11        6.92        8.30      2.49 o 
  -9   6  11      103.88       90.87      9.08 o 
  -8   6  11      395.62      373.44     16.99 o 
  -7   6  11     2214.63     2237.87     39.28 o 
  -6   6  11       78.01      107.87      9.78 o 
  -5   6  11      952.20     1001.14     17.35 o 
  -4   6  11      544.33      508.64     11.03 o 
  -3   6  11        9.81       11.37      2.05 o 
  -2   6  11      377.63      351.26      5.96 o 
  -1   6  11      246.55      242.53      5.40 o 
   0   6  11     2188.35     2143.22     31.50 o 
   1   6  11       37.70       39.77      4.40 o 
   2   6  11       24.52       37.40      4.26 o 
   3   6  11      325.42      356.27     10.81 o 
   4   6  11      484.74      522.14     15.88 o 
   5   6  11       32.68       31.25      4.36 o 
   6   6  11      179.29      202.66     20.10 o 
   7   6  11        0.05        4.48      3.00 o 
   8   6  11      158.19      150.88     14.33 o 
   9   6  11      100.40      100.67     11.32 o 
  10   6  11       31.29       29.10      7.42 o 
  11   6  11        5.32       16.35      4.88 o 
 -13   7  11       86.13       62.55     14.15 o 
 -12   7  11      101.16      104.05     21.71 o 
 -11   7  11      155.64      144.22     23.42 o 
 -10   7  11       98.05       78.01     17.61 o 
  -9   7  11       35.44       49.51      6.88 o 
  -8   7  11       65.43       58.85      7.48 o 
  -7   7  11        0.10        3.45      2.56 o 
  -6   7  11        0.01        8.12      3.86 o 
  -5   7  11     1679.81     1657.49     32.03 o 
  -4   7  11       66.42       82.22      7.56 o 
  -3   7  11     1016.06      951.78     27.51 o 
  -2   7  11      297.31      279.61      8.88 o 
  -1   7  11      163.85      162.98     14.85 o 
   0   7  11        9.22        9.57      2.99 o 
   1   7  11      693.87      668.62     11.98 o 
   2   7  11        5.27        7.84      3.11 o 
   3   7  11       54.13       40.86      6.67 o 
   4   7  11        6.19       11.87      2.77 o 
   5   7  11      236.23      253.49     14.65 o 
   6   7  11       16.73       27.99      3.86 o 
   7   7  11      134.54      114.02     10.48 o 
   8   7  11        0.04       11.45      4.32 o 
   9   7  11      217.92      207.17     24.81 o 
  10   7  11      127.50      140.56     28.46 o 
 -12   8  11       80.85       67.26     12.18 o 
 -11   8  11      391.34      450.46     45.31 o 
 -10   8  11       49.92       51.69      6.55 o 
  -9   8  11      187.31      185.30     16.61 o 
  -8   8  11        2.78        4.12      2.32 o 
  -7   8  11      493.98      479.69     23.37 o 
  -6   8  11      264.66      304.26     18.58 o 
  -5   8  11      239.81      237.34     21.51 o 
  -4   8  11       24.47       19.20      3.75 o 
  -3   8  11       22.08       17.86      4.89 o 
  -2   8  11       14.67       21.31      4.65 o 
  -1   8  11      331.93      277.68     13.03 o 
   0   8  11       68.27       69.81      7.85 o 
   1   8  11       14.85       20.46      3.58 o 
   2   8  11       43.23       45.44      5.67 o 
   3   8  11       95.96       90.35     10.35 o 
   4   8  11      279.34      307.80     14.39 o 
   5   8  11        4.23       11.07      3.57 o 
   6   8  11       26.83       38.83      5.90 o 
   7   8  11       19.78       25.84      3.93 o 
   8   8  11       23.24       20.50      4.11 o 
   9   8  11       54.55       31.23      6.48 o 
 -11   9  11       11.23       13.77      4.82 o 
 -10   9  11        2.74       10.98      4.20 o 
  -9   9  11        0.83       11.17      4.01 o 
  -8   9  11        3.64        6.64      3.61 o 
  -7   9  11      184.06      200.55     16.95 o 
  -6   9  11       59.22       66.50      7.16 o 
  -5   9  11       60.01       66.71      7.89 o 
  -4   9  11      182.93      165.28     17.81 o 
  -3   9  11        1.76        8.97      4.30 o 
  -2   9  11      111.00      108.03     12.69 o 
  -1   9  11        0.06        8.12      3.18 o 
   0   9  11       85.43       74.58      8.01 o 
   1   9  11       19.26       31.90      4.67 o 
   2   9  11      303.03      302.10     14.00 o 
   3   9  11      337.96      355.20     14.87 o 
   4   9  11       33.25       29.38      4.97 o 
   5   9  11      176.32      200.87     21.17 o 
   6   9  11       61.43       80.38      8.43 o 
   7   9  11       16.16       13.44      3.39 o 
   8   9  11       85.83       80.11     14.88 o 
 -10  10  11       95.82       83.69     14.38 o 
  -9  10  11       82.90       92.36     10.07 o 
  -8  10  11       53.58       41.11      7.13 o 
  -7  10  11      211.16      206.25     23.21 o 
  -6  10  11        0.44        8.11      4.40 o 
  -5  10  11       20.02       18.42      4.59 o 
  -4  10  11       50.59       57.81      7.80 o 
  -3  10  11       10.95       11.31      3.38 o 
  -2  10  11       25.45       26.76      4.47 o 
  -1  10  11      192.64      172.95     17.34 o 
   0  10  11       15.72       17.96      3.90 o 
   1  10  11        0.09        8.44      4.19 o 
   2  10  11        3.01       12.89      4.70 o 
   3  10  11       13.78       10.55      2.83 o 
   4  10  11        0.23        8.49      2.80 o 
   5  10  11       15.06       22.64      4.19 o 
   6  10  11        4.13        9.52      3.20 o 
   7  10  11        5.01       11.30      3.70 o 
  -8  11  11       48.47       48.41      6.95 o 
  -7  11  11       38.67       42.25      6.78 o 
  -6  11  11       16.38       14.82      5.16 o 
  -5  11  11      223.71      240.36     27.37 o 
  -4  11  11       88.21      106.64     13.13 o 
  -3  11  11       27.64       35.91      7.65 o 
  -2  11  11      125.49      121.71     13.98 o 
  -1  11  11      566.74      599.38     16.64 o 
   0  11  11        5.28       14.43      5.25 o 
   1  11  11      144.83      116.21     14.41 o 
   2  11  11      179.63      159.23     19.03 o 
   3  11  11       33.73       41.64      7.55 o 
   4  11  11        0.67        1.97      6.39 o 
   5  11  11      159.78      174.11     32.59 o 
   6  11  11       89.61       61.44     16.02 o 
  -6  12  11       15.10       10.95      4.56 o 
  -5  12  11        2.46        9.01      3.76 o 
  -4  12  11       98.59      106.26     14.67 o 
  -3  12  11        1.19        8.88      4.03 o 
  -2  12  11      215.69      182.17     21.90 o 
  -1  12  11        1.65        7.08      4.23 o 
   0  12  11       74.83       73.46     12.54 o 
   1  12  11       24.63       27.45      6.56 o 
   2  12  11       82.12       87.45     13.16 o 
   3  12  11      377.87      411.41     28.49 o 
 -15   0  12       58.23       41.96     16.35 o 
 -14   0  12      120.63       91.14     24.34 o 
 -13   0  12       16.60       21.28      5.52 o 
 -12   0  12       63.75       62.13      8.92 o 
 -11   0  12      152.07      160.24     23.78 o 
 -10   0  12     2371.60     2744.43     53.21 o 
  -9   0  12      677.14      685.39     26.48 o 
  -8   0  12      751.32      752.13     17.95 o 
  -7   0  12        0.64        3.50      3.38 o 
  -6   0  12      259.72      218.76     17.46 o 
  -5   0  12      626.73      609.35     19.53 o 
  -4   0  12      713.78      806.21     39.66 o 
  -3   0  12     1404.84     1388.26     22.08 o 
  -2   0  12      272.60      269.73     18.95 o 
  -1   0  12      235.19      241.98     13.80 o 
   0   0  12     1750.39     1762.79     40.99 o 
   1   0  12      148.43      121.20      5.14 o 
   2   0  12       25.14       20.36      3.75 o 
   3   0  12     2441.12     2621.35     38.84 o 
   4   0  12      322.13      314.97     19.08 o 
   5   0  12        1.26        5.69      3.21 o 
   6   0  12      282.52      265.93     17.38 o 
   7   0  12        0.16        8.13      2.98 o 
   8   0  12     1100.33     1096.62     18.12 o 
   9   0  12      262.23      235.30     13.03 o 
  10   0  12       33.82       16.21      7.35 o 
  11   0  12      230.48      217.13     44.14 o 
  12   0  12       38.05       34.11     12.16 o 
 -15   1  12       25.51       26.40      5.44 o 
 -14   1  12        5.87       10.41      3.73 o 
 -13   1  12      426.92      464.73     20.09 o 
 -12   1  12      437.11      451.74     22.41 o 
 -11   1  12      298.62      309.27     25.90 o 
 -10   1  12        0.33        6.66      2.14 o 
  -9   1  12       94.98      100.48      9.38 o 
  -8   1  12      268.58      292.36     13.05 o 
  -7   1  12      265.08      264.27     21.38 o 
  -6   1  12      798.17      785.79     13.02 o 
  -5   1  12      398.53      393.54      6.80 o 
  -4   1  12      808.13      824.70     13.17 o 
  -3   1  12       41.44       29.89      3.43 o 
  -2   1  12     3207.75     3284.89     45.19 o 
  -1   1  12       32.48       22.64      2.86 o 
   0   1  12      781.10      703.05     12.24 o 
   1   1  12      567.02      559.78     10.45 o 
   2   1  12       47.22       49.73      4.45 o 
   3   1  12      133.49      141.19      6.66 o 
   4   1  12        0.73        4.88      1.64 o 
   5   1  12       62.45       75.73      8.52 o 
   6   1  12       61.56       57.30      6.90 o 
   7   1  12      202.26      234.33     10.87 o 
   8   1  12       49.94       46.01      5.97 o 
   9   1  12        0.36        3.98      2.41 o 
  10   1  12        0.02        7.93      3.75 o 
  11   1  12       11.87       15.22      4.65 o 
  12   1  12        7.86       12.71      4.83 o 
 -15   2  12       57.25       48.38     10.61 o 
 -14   2  12        0.55        6.66      4.12 o 
 -13   2  12       48.81       54.73      7.37 o 
 -12   2  12      554.85      621.22     19.13 o 
 -11   2  12      314.15      358.60     25.07 o 
 -10   2  12      284.54      275.92     10.96 o 
  -9   2  12       69.10       69.21      7.42 o 
  -8   2  12      922.42      894.26     18.56 o 
  -7   2  12      269.16      269.94     14.41 o 
  -6   2  12       16.95       16.12      2.91 o 
  -5   2  12       14.34       20.38      2.56 o 
  -4   2  12     2347.39     2322.88     24.48 o 
  -3   2  12      297.27      281.37      5.16 o 
  -2   2  12     1212.07     1379.27     20.80 o 
  -1   2  12     1569.15     1623.53     25.30 o 
   0   2  12        0.45        3.75      4.36 o 
   1   2  12      784.63      724.05     12.36 o 
   2   2  12     1005.44     1090.53     12.61 o 
   3   2  12     1007.98     1068.84     23.32 o 
   4   2  12        0.47        1.77      2.05 o 
   5   2  12      117.29      131.99     10.80 o 
   6   2  12       13.40       12.39      2.71 o 
   7   2  12       15.06       16.05      3.54 o 
   8   2  12       96.97       89.27      8.87 o 
   9   2  12      184.02      166.86     15.04 o 
  10   2  12       16.19        9.26      3.72 o 
  11   2  12      109.70      113.70     15.80 o 
  12   2  12        0.31        1.67      4.01 o 
 -14   3  12       39.64       32.25      7.66 o 
 -13   3  12        7.54       12.49      4.60 o 
 -12   3  12      121.19      127.93     18.47 o 
 -11   3  12        6.16        7.10      2.79 o 
 -10   3  12       41.01       41.76      4.26 o 
  -9   3  12       34.35       33.88      4.05 o 
  -8   3  12      469.47      444.92     11.11 o 
  -7   3  12       43.98       42.22      5.93 o 
  -6   3  12       68.96       62.07      6.88 o 
  -5   3  12       22.91       21.96      2.76 o 
  -4   3  12      520.96      478.55      8.58 o 
  -3   3  12       51.02       60.54      5.81 o 
  -2   3  12     1970.29     2093.92     26.28 o 
  -1   3  12       62.92       66.64      7.46 o 
   0   3  12     1592.52     1741.17     24.78 o 
   1   3  12       36.83       43.26      4.96 o 
   2   3  12      630.36      605.15     11.96 o 
   3   3  12      172.22      161.15      7.55 o 
   4   3  12       12.61       16.46      2.41 o 
   5   3  12       75.77       81.46      8.77 o 
   6   3  12     1186.82     1219.56     22.35 o 
   7   3  12      211.37      214.22     18.58 o 
   8   3  12      304.42      288.28     15.31 o 
   9   3  12      221.49      159.23     20.38 o 
  10   3  12        3.19       13.10      5.01 o 
  11   3  12        3.58        5.85      3.55 o 
 -14   4  12       50.88       42.01      8.49 o 
 -13   4  12       44.53       47.81      8.41 o 
 -12   4  12       91.75       90.09     13.89 o 
 -11   4  12        5.61        7.48      2.94 o 
 -10   4  12      238.81      232.61      7.13 o 
  -9   4  12        4.45        8.91      2.24 o 
  -8   4  12      419.27      406.38     13.20 o 
  -7   4  12        6.88        8.07      2.96 o 
  -6   4  12       41.19       37.90      4.08 o 
  -5   4  12        6.89        5.49      2.24 o 
  -4   4  12       46.21       54.88      5.53 o 
  -3   4  12       23.90       31.68      3.22 o 
  -2   4  12     1453.90     1450.82     18.37 o 
  -1   4  12       12.83       14.45      1.88 o 
   0   4  12      852.90      918.59     11.04 o 
   1   4  12       47.29       53.05      6.74 o 
   2   4  12        6.58       10.74      2.02 o 
   3   4  12      568.78      551.49     14.93 o 
   4   4  12      171.82      157.36      7.95 o 
   5   4  12      403.91      365.91     12.08 o 
   6   4  12      760.35      780.67     20.40 o 
   7   4  12        0.45        6.24      2.82 o 
   8   4  12       19.48       28.97      4.38 o 
   9   4  12      363.29      338.48     29.53 o 
  10   4  12        9.84       13.23      4.28 o 
  11   4  12       21.67       13.64      4.70 o 
 -14   5  12       64.59       38.09     11.63 o 
 -13   5  12        0.76        3.55      6.15 o 
 -12   5  12      742.03      787.22     20.84 o 
 -11   5  12        2.56        2.47      3.08 o 
 -10   5  12       42.05       44.38      6.96 o 
  -9   5  12       35.32       43.54      4.89 o 
  -8   5  12      425.64      432.85     11.47 o 
  -7   5  12      362.48      386.59     13.35 o 
  -6   5  12      453.75      434.75     13.80 o 
  -5   5  12      408.72      386.98     15.23 o 
  -4   5  12       68.16       66.67      6.30 o 
  -3   5  12       33.97       35.04      3.84 o 
  -2   5  12      192.68      185.91      6.47 o 
  -1   5  12       27.42       32.20      3.83 o 
   0   5  12     1067.56     1050.62     18.91 o 
   1   5  12      204.02      229.44     10.87 o 
   2   5  12     4903.04     4796.08     63.76 o 
   3   5  12     2015.50     2008.53     30.55 o 
   4   5  12        1.16        5.22      2.67 o 
   5   5  12      236.74      223.92     16.92 o 
   6   5  12     2150.16     2331.52     23.87 o 
   7   5  12       41.54       49.91      5.79 o 
   8   5  12      174.76      172.45     15.85 o 
   9   5  12        5.47       15.86      4.70 o 
  10   5  12        2.95       10.64      5.13 o 
  11   5  12       49.00       38.23     15.58 o 
 -13   6  12      130.28      110.16     18.29 o 
 -12   6  12        6.53       10.26      5.81 o 
 -11   6  12      200.01      200.83     22.42 o 
 -10   6  12      156.97      115.97     10.89 o 
  -9   6  12      411.53      421.12     18.13 o 
  -8   6  12       90.79      117.25     11.52 o 
  -7   6  12      100.02       97.11     11.09 o 
  -6   6  12      930.13      890.19     19.84 o 
  -5   6  12        2.13        9.64      2.78 o 
  -4   6  12       79.46       62.29      7.20 o 
  -3   6  12      236.06      185.19      7.60 o 
  -2   6  12        1.69        2.57      1.21 o 
  -1   6  12     1192.50     1074.13     14.34 o 
   0   6  12     2217.25     2251.56     44.92 o 
   1   6  12      401.85      401.90      9.75 o 
   2   6  12      222.42      220.76     13.94 o 
   3   6  12     1504.46     1419.50     30.12 o 
   4   6  12      291.85      315.35     16.15 o 
   5   6  12      131.49      146.41     14.59 o 
   6   6  12       19.06       22.83      3.63 o 
   7   6  12       35.79       35.16      4.24 o 
   8   6  12       74.59       60.83      7.30 o 
   9   6  12       39.24       45.77      8.78 o 
  10   6  12       67.89       47.40     11.97 o 
 -12   7  12       10.47       15.82      5.53 o 
 -11   7  12       13.54       14.73      4.78 o 
 -10   7  12      343.02      254.34     34.12 o 
  -9   7  12       19.96       27.54      4.85 o 
  -8   7  12       41.42       39.18      5.76 o 
  -7   7  12      148.81      142.81     13.45 o 
  -6   7  12     1847.46     1831.52     43.84 o 
  -5   7  12     1891.36     1797.93     37.38 o 
  -4   7  12        1.83       14.48      4.09 o 
  -3   7  12     2074.58     2176.89     41.97 o 
  -2   7  12       50.67       42.48      5.53 o 
  -1   7  12       41.20       56.21      6.52 o 
   0   7  12     1160.55     1196.98     21.55 o 
   1   7  12     1231.67     1230.70     35.65 o 
   2   7  12       53.29       52.93      7.17 o 
   3   7  12        3.33        8.93      2.76 o 
   4   7  12       60.57       63.03      7.39 o 
   5   7  12       15.32       20.08      4.13 o 
   6   7  12       42.86       43.86      6.33 o 
   7   7  12      360.01      384.48     12.57 o 
   8   7  12       30.77       26.51      5.38 o 
   9   7  12       58.12       53.27      8.35 o 
  10   7  12      122.49      102.83     23.61 o 
 -12   8  12        0.09        9.51      8.00 o 
 -11   8  12      167.10      126.85     22.77 o 
 -10   8  12      164.64      169.04     18.88 o 
  -9   8  12      210.76      212.46     13.29 o 
  -8   8  12       21.08       27.91      4.93 o 
  -7   8  12      138.88      141.64     13.10 o 
  -6   8  12      547.44      506.93     14.25 o 
  -5   8  12      118.65      157.31     12.91 o 
  -4   8  12      355.46      317.08     24.10 o 
  -3   8  12     1600.66     1476.25     34.36 o 
  -2   8  12      261.67      308.33     21.35 o 
  -1   8  12       15.59        5.87      2.19 o 
   0   8  12       34.11       32.16      5.21 o 
   1   8  12       25.51       36.49      4.19 o 
   2   8  12        0.37        4.98      2.35 o 
   3   8  12        5.95       11.59      2.70 o 
   4   8  12      223.17      228.91     22.14 o 
   5   8  12       25.55       18.76      3.99 o 
   6   8  12        4.82       10.34      4.17 o 
   7   8  12       47.73       52.00      6.17 o 
   8   8  12        0.88        6.71      3.40 o 
   9   8  12        3.21        8.67      5.74 o 
 -11   9  12      118.83      105.09     28.88 o 
 -10   9  12       30.37       24.26     11.33 o 
  -9   9  12      300.81      294.35     24.46 o 
  -8   9  12        1.74        8.72      2.94 o 
  -7   9  12      138.18      133.86     16.26 o 
  -6   9  12       24.12       23.70      5.21 o 
  -5   9  12      411.97      419.79     16.21 o 
  -4   9  12       59.29       70.22      8.42 o 
  -3   9  12        5.03       14.91      3.11 o 
  -2   9  12        2.16        6.66      3.29 o 
  -1   9  12       86.78       70.17      8.78 o 
   0   9  12       73.50       61.36      8.82 o 
   1   9  12        0.05        2.39      1.67 o 
   2   9  12       31.15       34.09      5.82 o 
   3   9  12        6.94       16.99      3.73 o 
   4   9  12        7.28        6.08      2.65 o 
   5   9  12       10.36       11.81      3.88 o 
   6   9  12      250.19      253.16     15.96 o 
   7   9  12       98.84       95.92     13.81 o 
   8   9  12        9.21        9.25      5.42 o 
  -9  10  12        0.00        2.27      3.54 o 
  -8  10  12      193.25      178.69     20.87 o 
  -7  10  12       72.47       90.15     12.22 o 
  -6  10  12       56.75       63.13      7.92 o 
  -5  10  12        0.00       10.19      3.47 o 
  -4  10  12       79.57       87.06     11.77 o 
  -3  10  12      235.42      241.02     27.34 o 
  -2  10  12       18.31       21.30      5.06 o 
  -1  10  12      191.38      171.36     17.40 o 
   0  10  12      108.82      124.30     14.44 o 
   1  10  12        7.28       17.55      4.42 o 
   2  10  12        9.06       17.48      5.37 o 
   3  10  12      246.68      252.51     18.17 o 
   4  10  12        7.62        8.30      2.89 o 
   5  10  12       12.31       14.35      3.95 o 
   6  10  12        3.75       10.01      4.00 o 
   7  10  12       52.32       46.83      9.98 o 
  -8  11  12       21.48       22.33      5.50 o 
  -7  11  12       74.43       55.13      8.71 o 
  -6  11  12        6.99       10.87      3.90 o 
  -5  11  12       18.83       18.90      5.70 o 
  -4  11  12       23.87       27.51      5.00 o 
  -3  11  12        6.28       11.38      3.64 o 
  -2  11  12       81.99       50.59      7.43 o 
  -1  11  12        5.06        5.47      4.33 o 
   0  11  12        9.04       15.78      4.76 o 
   1  11  12       36.95       44.55      6.75 o 
   2  11  12       15.46       10.09      5.32 o 
   3  11  12       46.76       23.98      5.96 o 
   4  11  12       90.37       81.54     16.26 o 
   5  11  12       17.46       21.72      6.18 o 
  -5  12  12        3.81        8.34      4.76 o 
  -4  12  12       90.00       83.32     15.59 o 
  -3  12  12       30.30       36.45      9.25 o 
  -2  12  12       40.22       29.87      7.48 o 
  -1  12  12       24.02       21.33      8.29 o 
   0  12  12        1.74        7.66      4.60 o 
   1  12  12       46.96       38.24      8.75 o 
   2  12  12      150.53      137.42     26.99 o 
   3  12  12        1.03        7.55      8.78 o 
 -14   1  13       53.12       41.51      9.60 o 
 -13   1  13      470.24      466.52     43.21 o 
 -12   1  13      102.71      115.64     14.16 o 
 -11   1  13      289.98      317.81     24.37 o 
 -10   1  13      165.82      169.31     14.77 o 
  -9   1  13      320.68      343.93     13.78 o 
  -8   1  13        8.68       14.65      2.94 o 
  -7   1  13       68.36       65.18      7.22 o 
  -6   1  13      200.75      253.09     13.63 o 
  -5   1  13      486.80      512.25      7.95 o 
  -4   1  13       41.00       51.85      5.12 o 
  -3   1  13      667.70      680.37      9.21 o 
  -2   1  13      424.76      439.02      7.73 o 
  -1   1  13      476.53      533.15      6.63 o 
   0   1  13       29.50       18.70      2.62 o 
   1   1  13      327.92      296.19     12.34 o 
   2   1  13      478.99      474.04      5.66 o 
   3   1  13      340.34      348.17      5.82 o 
   4   1  13       72.82       76.27      8.26 o 
   5   1  13        8.21        7.33      1.99 o 
   6   1  13      219.53      209.59     11.14 o 
   7   1  13       26.78       21.49      3.39 o 
   8   1  13        1.64        8.53      2.31 o 
   9   1  13        2.18        6.57      2.55 o 
  10   1  13       43.09       35.52      7.82 o 
  11   1  13       29.26       15.99      6.42 o 
 -14   2  13        1.53        7.39      5.00 o 
 -13   2  13        4.24        7.41      3.70 o 
 -12   2  13       45.95       52.15      8.56 o 
 -11   2  13       49.35       47.76      5.07 o 
 -10   2  13      260.27      280.38     12.38 o 
  -9   2  13       93.23       94.60      8.63 o 
  -8   2  13      183.35      176.68     15.10 o 
  -7   2  13       35.91       44.55      4.89 o 
  -6   2  13        3.52        5.09      2.54 o 
  -5   2  13      224.62      258.37      6.90 o 
  -4   2  13       56.85       55.42      5.68 o 
  -3   2  13      552.15      529.74      9.56 o 
  -2   2  13        0.23        2.56      2.24 o 
  -1   2  13       27.72       36.21      5.12 o 
   0   2  13      247.56      220.54      6.71 o 
   1   2  13      628.15      620.50     13.00 o 
   2   2  13      189.49      187.74      5.87 o 
   3   2  13       83.10      100.11      5.09 o 
   4   2  13      258.71      252.75      6.50 o 
   5   2  13      237.02      250.98     10.83 o 
   6   2  13        1.55        9.45      2.52 o 
   7   2  13      317.19      348.81     10.61 o 
   8   2  13       34.82       25.68      4.37 o 
   9   2  13        2.21        5.52      2.34 o 
  10   2  13        9.19        9.41      3.00 o 
  11   2  13       20.56       21.45      4.80 o 
 -14   3  13        3.98        4.36      4.22 o 
 -13   3  13       54.73       49.72      8.27 o 
 -12   3  13       19.43       20.45      5.49 o 
 -11   3  13        3.16        6.86      3.40 o 
 -10   3  13       41.29       36.97      4.99 o 
  -9   3  13       63.59       67.78      7.15 o 
  -8   3  13       77.88       80.66      8.09 o 
  -7   3  13      181.79      172.80     15.90 o 
  -6   3  13      453.29      432.22      9.06 o 
  -5   3  13      301.79      300.09      7.17 o 
  -4   3  13      362.60      381.92     10.65 o 
  -3   3  13      555.50      524.27     10.95 o 
  -2   3  13      266.59      264.01     10.37 o 
  -1   3  13     1242.18     1221.54     20.84 o 
   0   3  13      127.68      122.78     12.72 o 
   1   3  13      407.89      431.99     10.76 o 
   2   3  13       79.83       76.32      4.21 o 
   3   3  13      427.14      434.96     13.19 o 
   4   3  13      237.40      224.91      8.76 o 
   5   3  13        6.64        7.36      2.82 o 
   6   3  13       87.23       83.54      8.57 o 
   7   3  13      686.40      718.75     14.13 o 
   8   3  13       33.56       30.53      5.84 o 
   9   3  13      132.14       95.32     13.88 o 
  10   3  13       14.32       15.77      6.98 o 
  11   3  13      179.99      166.12     32.11 o 
 -14   4  13       72.95       69.58     12.29 o 
 -13   4  13      277.67      276.23     36.10 o 
 -12   4  13       83.26       64.21     13.49 o 
 -11   4  13        7.93       10.74      3.99 o 
 -10   4  13      275.43      300.77     17.83 o 
  -9   4  13        9.12        7.84      2.33 o 
  -8   4  13       29.36       40.00      5.07 o 
  -7   4  13       69.68       72.92      7.12 o 
  -6   4  13      424.13      423.25     10.06 o 
  -5   4  13        2.85        5.03      1.98 o 
  -4   4  13       31.55       25.43      3.18 o 
  -3   4  13      225.19      208.00      6.06 o 
  -2   4  13      256.77      225.66     11.36 o 
  -1   4  13      353.89      347.39      9.44 o 
   0   4  13        9.68        6.50      1.80 o 
   1   4  13       49.63       44.63      3.48 o 
   2   4  13      266.58      258.13      8.95 o 
   3   4  13     1068.06     1093.23     19.10 o 
   4   4  13      613.86      634.31     12.54 o 
   5   4  13      337.19      335.09     12.52 o 
   6   4  13        2.02        8.40      2.69 o 
   7   4  13        0.04        4.02      2.98 o 
   8   4  13      683.89      743.35     15.98 o 
   9   4  13        0.24        4.92      3.46 o 
  10   4  13       61.09       71.90     14.90 o 
  11   4  13       13.48       23.29      7.94 o 
 -13   5  13       50.96       45.08      8.67 o 
 -12   5  13        6.78       11.75      4.72 o 
 -11   5  13      240.99      210.03     25.60 o 
 -10   5  13      641.96      640.21     15.74 o 
  -9   5  13        5.23       12.95      3.04 o 
  -8   5  13      168.32      162.70     15.73 o 
  -7   5  13     1198.68     1138.01     24.10 o 
  -6   5  13        3.72        4.61      3.64 o 
  -5   5  13      468.79      437.69     12.92 o 
  -4   5  13       83.98       82.89      5.38 o 
  -3   5  13       40.17       33.50      4.38 o 
  -2   5  13       93.51       81.37      7.77 o 
  -1   5  13        5.00        4.97      1.87 o 
   0   5  13       30.63       35.93      4.42 o 
   1   5  13       30.08       30.27      3.39 o 
   2   5  13       31.61       43.53      5.41 o 
   3   5  13       11.43       13.61      3.49 o 
   4   5  13        0.21        7.31      3.38 o 
   5   5  13        3.11        9.73      2.93 o 
   6   5  13      126.31      142.41     10.66 o 
   7   5  13      109.64      125.00     11.11 o 
   8   5  13        9.50       15.57      3.87 o 
   9   5  13      137.10      136.78     19.11 o 
  10   5  13       11.02       14.23      4.14 o 
 -13   6  13       41.44       44.60      9.28 o 
 -12   6  13        1.85       10.13     11.96 o 
 -11   6  13      129.75      127.58     17.26 o 
 -10   6  13      120.26      105.78     12.45 o 
  -9   6  13        0.45        6.71      3.78 o 
  -8   6  13      166.31      141.15     11.95 o 
  -7   6  13      223.68      201.00     17.61 o 
  -6   6  13        2.31        4.42      3.39 o 
  -5   6  13        8.13        4.50      2.34 o 
  -4   6  13      702.14      654.64     10.99 o 
  -3   6  13      792.92      808.45     11.42 o 
  -2   6  13       14.36       16.08      3.59 o 
  -1   6  13      227.12      240.66      9.19 o 
   0   6  13        0.58        4.77      2.83 o 
   1   6  13      771.71      835.91     17.69 o 
   2   6  13      797.83      731.92     19.24 o 
   3   6  13      218.27      190.97     11.80 o 
   4   6  13       17.94       16.76      3.83 o 
   5   6  13        0.30        6.44      3.18 o 
   6   6  13      240.83      208.70     20.62 o 
   7   6  13       69.96       91.98     10.78 o 
   8   6  13      722.09      828.81     30.83 o 
   9   6  13       45.33       55.51      8.05 o 
  10   6  13       24.04       14.90      7.08 o 
 -12   7  13       71.30       65.72     17.02 o 
 -11   7  13        0.80        9.80      4.27 o 
 -10   7  13       63.06       54.42      9.37 o 
  -9   7  13        2.85        6.19      3.43 o 
  -8   7  13        1.32        8.41      3.17 o 
  -7   7  13      167.68      146.84     13.01 o 
  -6   7  13       24.15       31.94      4.43 o 
  -5   7  13        6.83       20.26      4.18 o 
  -4   7  13     1402.23     1311.33     35.87 o 
  -3   7  13      521.76      450.37     26.25 o 
  -2   7  13       34.69       55.48      5.91 o 
  -1   7  13      735.79      608.73     19.88 o 
   0   7  13     1241.16     1231.54     26.91 o 
   1   7  13       42.11       35.36      4.58 o 
   2   7  13      381.14      350.29      9.35 o 
   3   7  13      175.30      170.97     17.82 o 
   4   7  13        0.18        9.35      3.55 o 
   5   7  13        7.59        5.53      3.75 o 
   6   7  13      132.10      155.38     15.64 o 
   7   7  13       25.89       28.80      5.54 o 
   8   7  13      145.98      152.65     17.22 o 
   9   7  13       27.78       29.16      7.16 o 
 -11   8  13       35.12       32.26      7.36 o 
 -10   8  13        4.81        4.96      5.01 o 
  -9   8  13       28.36       38.97      5.06 o 
  -8   8  13       58.74       45.36      7.26 o 
  -7   8  13      875.35      890.04     21.59 o 
  -6   8  13      258.30      248.53     16.75 o 
  -5   8  13      109.44      117.64     12.74 o 
  -4   8  13        2.22        8.75      3.41 o 
  -3   8  13      653.01      674.30     19.16 o 
  -2   8  13        0.91        7.40      2.97 o 
  -1   8  13       27.02       14.65      3.04 o 
   0   8  13       62.03       75.65      8.71 o 
   1   8  13      132.93      120.09     12.63 o 
   2   8  13       48.79       46.81      6.50 o 
   3   8  13       50.90       63.96      8.36 o 
   4   8  13      441.15      467.29     16.41 o 
   5   8  13       99.51      109.39     10.39 o 
   6   8  13       22.21       25.88      4.32 o 
   7   8  13       18.49       25.89      5.57 o 
   8   8  13      297.93      249.46     28.62 o 
 -10   9  13        0.06        1.45      4.08 o 
  -9   9  13        9.57       14.22      4.39 o 
  -8   9  13      130.28      129.62     18.45 o 
  -7   9  13       14.26       11.99      3.70 o 
  -6   9  13      449.22      485.16     22.10 o 
  -5   9  13        0.14        9.77      4.25 o 
  -4   9  13        1.20        5.31      2.98 o 
  -3   9  13        0.01        7.55      3.74 o 
  -2   9  13        2.89        1.46      3.63 o 
  -1   9  13       65.74       56.70      7.49 o 
   0   9  13      308.75      297.91     28.12 o 
   1   9  13      239.57      240.84     28.55 o 
   2   9  13      110.48      107.75     13.09 o 
   3   9  13        1.80        9.83      3.14 o 
   4   9  13        1.62        3.16      2.91 o 
   5   9  13      207.03      240.16     25.26 o 
   6   9  13      124.62      146.10     20.24 o 
   7   9  13        3.51        6.93      3.69 o 
  -9  10  13       57.70       52.91      8.47 o 
  -8  10  13       37.79       30.87      4.94 o 
  -7  10  13        0.06        7.87      4.47 o 
  -6  10  13       31.32       37.22      6.25 o 
  -5  10  13        6.48       12.48      4.65 o 
  -4  10  13      137.95      126.06     20.27 o 
  -3  10  13       13.81       14.30      4.41 o 
  -2  10  13       18.79       28.27      6.45 o 
  -1  10  13       11.10       16.89      5.03 o 
   0  10  13        5.58       10.39      5.02 o 
   1  10  13       21.24       23.10      5.09 o 
   2  10  13       86.90       72.50     11.01 o 
   3  10  13        0.01        5.56      4.20 o 
   4  10  13        0.45        6.79      4.85 o 
   5  10  13        0.05        6.13      2.89 o 
   6  10  13        0.51        9.00      4.35 o 
  -7  11  13       40.99       30.81      8.25 o 
  -6  11  13       25.58       24.32      5.16 o 
  -5  11  13        4.18       13.75      4.73 o 
  -4  11  13       13.09       24.78      8.52 o 
  -3  11  13        2.73       15.21      6.00 o 
  -2  11  13       86.71       81.49     13.48 o 
  -1  11  13      574.66      617.15     22.66 o 
   0  11  13       13.03       18.15      5.33 o 
   1  11  13      173.88      207.24     24.36 o 
   2  11  13       36.21       22.62      6.17 o 
   3  11  13       29.24       24.09      7.45 o 
   4  11  13       89.03       61.20     14.12 o 
  -4  12  13       31.75       52.30      9.36 o 
  -3  12  13       39.14       36.92      8.87 o 
  -2  12  13       96.59       90.51     16.46 o 
  -1  12  13       43.30       32.29      7.19 o 
   0  12  13        5.46        8.14      4.08 o 
   1  12  13       56.10       46.38      8.17 o 
 -14   0  14       37.74       35.11     10.07 o 
 -13   0  14       64.85       88.84     15.20 o 
 -12   0  14        0.02        2.00      5.78 o 
 -11   0  14     1638.49     1777.61     78.63 o 
 -10   0  14      322.19      341.58     25.29 o 
  -9   0  14      360.29      314.04     38.24 o 
  -8   0  14      176.18      160.56     28.06 o 
  -7   0  14      745.57      721.99     16.19 o 
  -6   0  14     1138.13     1122.93     24.47 o 
  -5   0  14      193.19      196.94      8.46 o 
  -4   0  14      204.37      207.38     11.61 o 
  -3   0  14     1010.47      983.65     14.56 o 
  -2   0  14     1057.67      989.15     18.58 o 
  -1   0  14      252.35      256.26     37.52 o 
   0   0  14      591.65      552.19     39.33 o 
   1   0  14       10.34       12.13      3.22 o 
   2   0  14       66.76       63.09      4.99 o 
   3   0  14       58.01       61.96      8.96 o 
   4   0  14     1487.70     1484.14     32.62 o 
   5   0  14      108.55       99.35     14.08 o 
   6   0  14       26.33       36.70      6.78 o 
   7   0  14       63.63       85.88     15.35 o 
   8   0  14      873.09      912.67     21.12 o 
   9   0  14        9.64       10.99      2.55 o 
  10   0  14       64.92       58.26     18.97 o 
  11   0  14       13.24       18.02     14.19 o 
 -14   1  14       69.33       58.80     10.70 o 
 -13   1  14       17.37       15.98      5.69 o 
 -12   1  14       61.27       67.39      7.38 o 
 -11   1  14       22.50       28.74      6.22 o 
 -10   1  14      371.01      371.81     16.28 o 
  -9   1  14       90.03       86.47      8.81 o 
  -8   1  14        0.13        3.75      3.03 o 
  -7   1  14      638.34      590.71     14.46 o 
  -6   1  14      137.49      110.04     10.71 o 
  -5   1  14       85.33       68.57      6.48 o 
  -4   1  14       19.06       12.38      2.28 o 
  -3   1  14       70.64       68.31      2.06 o 
  -2   1  14      254.89      278.17      6.37 o 
  -1   1  14       14.86       10.21      2.34 o 
   0   1  14        8.70       14.62      2.55 o 
   1   1  14       58.78       55.17      6.42 o 
   2   1  14      465.02      465.33      9.30 o 
   3   1  14      242.60      236.71     10.83 o 
   4   1  14       76.90       78.94      8.20 o 
   5   1  14       72.62       78.10      8.84 o 
   6   1  14       92.23       94.99      6.70 o 
   7   1  14       23.13       22.90      3.35 o 
   8   1  14       17.13       13.63      3.20 o 
   9   1  14        6.21       13.35      2.89 o 
  10   1  14        8.72        7.63      3.05 o 
  11   1  14       80.95       67.45     14.14 o 
 -14   2  14       95.22       67.41     16.42 o 
 -13   2  14        0.68        8.99      4.25 o 
 -12   2  14       35.59       45.16      6.49 o 
 -11   2  14       24.02       26.96      4.18 o 
 -10   2  14       57.32       65.78      7.70 o 
  -9   2  14      132.18      124.79     11.83 o 
  -8   2  14      403.05      424.77     12.47 o 
  -7   2  14      158.66      185.14     15.93 o 
  -6   2  14      161.10      173.35     13.11 o 
  -5   2  14      121.46      116.35      5.22 o 
  -4   2  14     3197.49     3156.71     28.39 o 
  -3   2  14       48.53       44.28      6.12 o 
  -2   2  14      131.36      128.31      6.97 o 
  -1   2  14     1583.84     1602.24     21.70 o 
   0   2  14      374.28      316.73      7.40 o 
   1   2  14      129.93      133.57      6.21 o 
   2   2  14      107.48      136.47     14.43 o 
   3   2  14      140.02      159.12      6.16 o 
   4   2  14      225.54      212.99      8.71 o 
   5   2  14       89.71      103.77     10.15 o 
   6   2  14        0.54        0.75      2.02 o 
   7   2  14       28.93       30.77      5.18 o 
   8   2  14       10.85       10.67      2.63 o 
   9   2  14      400.04      383.56     58.09 o 
  10   2  14        0.74        8.97      5.46 o 
  11   2  14       23.32       35.24      9.75 o 
 -14   3  14        1.98        9.03      5.42 o 
 -13   3  14        0.04       10.96      5.05 o 
 -12   3  14       19.02       19.19      4.45 o 
 -11   3  14      108.24      111.51     12.01 o 
 -10   3  14      161.37      152.72     13.36 o 
  -9   3  14        7.49        8.09      2.41 o 
  -8   3  14      602.90      605.29     15.10 o 
  -7   3  14      200.54      209.69     13.98 o 
  -6   3  14      245.75      276.06     14.35 o 
  -5   3  14       78.73       87.82      5.54 o 
  -4   3  14       72.21       89.28      5.62 o 
  -3   3  14     2147.00     2154.91     24.38 o 
  -2   3  14      219.52      240.29      9.32 o 
  -1   3  14     2301.66     2249.60     37.06 o 
   0   3  14      191.14      191.25      8.92 o 
   1   3  14       90.66       92.40     11.83 o 
   2   3  14        3.70        6.60      3.84 o 
   3   3  14      994.88     1039.59     17.36 o 
   4   3  14      322.34      331.09      7.93 o 
   5   3  14      200.48      197.33      9.05 o 
   6   3  14        5.83        5.86      1.84 o 
   7   3  14      246.22      230.23     19.15 o 
   8   3  14       57.50       33.69      7.71 o 
   9   3  14      112.31      120.14     22.55 o 
  10   3  14      112.84      105.31     20.70 o 
 -14   4  14        0.06        6.19      3.73 o 
 -13   4  14        0.82       10.15      4.95 o 
 -12   4  14        0.89        4.82      4.89 o 
 -11   4  14      210.30      188.88     21.63 o 
 -10   4  14       66.81       63.89     11.94 o 
  -9   4  14        0.43        2.68      2.06 o 
  -8   4  14       56.94       49.75      5.83 o 
  -7   4  14        0.02        5.17      2.05 o 
  -6   4  14       78.00       74.68      9.40 o 
  -5   4  14       63.57       74.22      6.83 o 
  -4   4  14      462.92      434.65      9.83 o 
  -3   4  14      297.03      293.75     10.57 o 
  -2   4  14        0.60        1.37      2.07 o 
  -1   4  14       34.81       38.03      4.91 o 
   0   4  14      226.61      213.42     15.66 o 
   1   4  14      777.23      748.44     13.23 o 
   2   4  14      263.95      248.21     10.02 o 
   3   4  14       31.78       31.56      3.98 o 
   4   4  14       64.34       65.11      7.71 o 
   5   4  14      434.67      403.04     21.73 o 
   6   4  14      262.24      278.13     15.26 o 
   7   4  14       27.69       29.39      5.03 o 
   8   4  14       10.12       14.39      4.02 o 
   9   4  14        0.14        6.17      3.39 o 
  10   4  14       78.97       95.42     17.28 o 
 -13   5  14       67.14       47.09     12.09 o 
 -12   5  14        2.35       10.69      6.24 o 
 -11   5  14        6.69        9.88      3.96 o 
 -10   5  14       34.85       44.02      6.20 o 
  -9   5  14      232.00      240.42     13.31 o 
  -8   5  14       25.64       33.57      4.94 o 
  -7   5  14       50.92       62.34      7.04 o 
  -6   5  14       23.94       23.95      3.93 o 
  -5   5  14       72.10       69.02      7.05 o 
  -4   5  14       37.39       30.58      3.94 o 
  -3   5  14       73.94       74.06      6.08 o 
  -2   5  14      384.16      353.68     18.83 o 
  -1   5  14      677.75      633.44      9.96 o 
   0   5  14       90.41       84.47      9.12 o 
   1   5  14       94.12       90.36      5.40 o 
   2   5  14       80.36       64.13      7.54 o 
   3   5  14     1113.44     1099.72     21.55 o 
   4   5  14     1062.82     1105.53     19.59 o 
   5   5  14     1189.97     1226.87     27.16 o 
   6   5  14      284.64      301.32     25.06 o 
   7   5  14       42.54       56.49      7.57 o 
   8   5  14        9.62       16.75      4.76 o 
   9   5  14       80.72       89.49     13.46 o 
  10   5  14       66.25       61.31     18.86 o 
 -13   6  14       14.17       14.16      5.56 o 
 -12   6  14       69.73       58.35     12.61 o 
 -11   6  14        4.50        1.19      4.46 o 
 -10   6  14        2.63        7.47      2.93 o 
  -9   6  14        0.06        3.10      2.30 o 
  -8   6  14      131.94      120.99     12.21 o 
  -7   6  14       20.32       26.04      5.13 o 
  -6   6  14      127.67      129.54     13.86 o 
  -5   6  14       21.85       26.06      3.94 o 
  -4   6  14       84.50       83.46      9.16 o 
  -3   6  14      279.88      292.13      8.97 o 
  -2   6  14       92.15       88.63      8.43 o 
  -1   6  14        7.93        6.97      2.80 o 
   0   6  14        4.52        7.31      3.24 o 
   1   6  14       19.90       20.80      4.32 o 
   2   6  14       64.72       62.49      7.75 o 
   3   6  14        6.16       12.87      3.28 o 
   4   6  14      203.59      197.09     19.62 o 
   5   6  14      153.96      149.06     14.81 o 
   6   6  14        1.20        1.77      3.66 o 
   7   6  14        4.91        9.89      3.57 o 
   8   6  14      266.56      285.42     15.73 o 
   9   6  14       44.17       42.25      9.78 o 
 -12   7  14        0.36        9.81      5.10 o 
 -11   7  14        8.23        9.00      3.35 o 
 -10   7  14      202.11      156.85     21.94 o 
  -9   7  14       10.47        6.64      2.88 o 
  -8   7  14       10.57       12.78      3.18 o 
  -7   7  14       14.92       29.50      4.95 o 
  -6   7  14      540.28      487.01     17.22 o 
  -5   7  14       83.98       63.05      8.98 o 
  -4   7  14      238.47      254.47     12.35 o 
  -3   7  14      303.81      301.42     16.49 o 
  -2   7  14      174.26      161.41     11.02 o 
  -1   7  14      737.31      725.65     16.87 o 
   0   7  14        8.04        9.18      3.23 o 
   1   7  14        7.26        9.87      3.62 o 
   2   7  14      162.65      191.25     11.46 o 
   3   7  14      268.51      237.97     13.30 o 
   4   7  14      157.96      151.49     16.61 o 
   5   7  14       26.54       27.24      6.41 o 
   6   7  14      119.40      130.96     14.51 o 
   7   7  14       79.91       83.89     10.47 o 
   8   7  14       17.18       11.66      3.86 o 
 -11   8  14       29.44       34.11      6.09 o 
 -10   8  14      355.07      388.93     30.97 o 
  -9   8  14       14.17       14.30      4.52 o 
  -8   8  14       18.17       27.70      5.22 o 
  -7   8  14        9.42       11.10      4.38 o 
  -6   8  14      224.05      233.22     18.30 o 
  -5   8  14      138.55      126.44     16.12 o 
  -4   8  14       25.01       31.81      5.30 o 
  -3   8  14      126.14      117.83     14.07 o 
  -2   8  14       56.85       73.86      9.22 o 
  -1   8  14      104.30      125.84     15.88 o 
   0   8  14       38.57       34.55      5.34 o 
   1   8  14       57.65       49.26      8.80 o 
   2   8  14       36.98       30.51      6.67 o 
   3   8  14      257.09      302.73     18.80 o 
   4   8  14       18.48       27.23      4.59 o 
   5   8  14       47.18       40.87      6.15 o 
   6   8  14        1.33       11.48      4.40 o 
   7   8  14       88.65       90.19     12.95 o 
   8   8  14      286.55      308.43     41.97 o 
 -10   9  14      222.77      198.41     28.50 o 
  -9   9  14       29.26       33.08      6.67 o 
  -8   9  14        0.19       11.71      3.73 o 
  -7   9  14      110.09      117.50     18.13 o 
  -6   9  14       38.72       35.71      6.86 o 
  -5   9  14        9.19       10.24      4.51 o 
  -4   9  14       26.26       23.91      5.64 o 
  -3   9  14        9.89       22.62      4.76 o 
  -2   9  14       45.68       58.58      9.47 o 
  -1   9  14       32.57       31.23      6.41 o 
   0   9  14       34.62       33.32      5.63 o 
   1   9  14       11.67       12.00      4.49 o 
   2   9  14       14.02       15.23      4.76 o 
   3   9  14      111.28      102.75     11.75 o 
   4   9  14      103.26      107.66     13.29 o 
   5   9  14       25.94       38.64      7.06 o 
   6   9  14      248.42      255.74     19.55 o 
  -8  10  14        3.74       10.04      4.32 o 
  -7  10  14        0.81        3.79      5.06 o 
  -6  10  14       33.66       33.82      6.29 o 
  -5  10  14        8.13        9.97      4.19 o 
  -4  10  14      156.33      153.71     18.76 o 
  -3  10  14      443.26      523.33     52.29 o 
  -2  10  14        5.99       11.89      4.86 o 
  -1  10  14      109.06      125.05     16.10 o 
   0  10  14       36.25       30.97      7.28 o 
   1  10  14      123.01      132.27     16.80 o 
   2  10  14       59.25       75.59     13.96 o 
   3  10  14      305.97      363.86     21.71 o 
   4  10  14       26.41       21.85      6.86 o 
   5  10  14       69.02       72.14     12.64 o 
  -6  11  14       16.22       13.07      5.12 o 
  -5  11  14        2.11        6.44      5.32 o 
  -4  11  14       24.42       28.49      8.05 o 
  -3  11  14        3.38        7.61      5.74 o 
  -2  11  14       13.84       13.02      5.50 o 
  -1  11  14       18.06       18.64      6.41 o 
   0  11  14        9.07       19.52      5.78 o 
   1  11  14       42.07       60.66      9.55 o 
   2  11  14      192.70      187.49     26.76 o 
   3  11  14      113.52       78.78     19.69 o 
  -2  12  14       31.94       23.86      6.39 o 
  -1  12  14        3.83       10.91      4.86 o 
 -14   1  15        2.34        7.19      3.31 o 
 -13   1  15      247.88      229.46     28.01 o 
 -12   1  15       56.02       46.11      7.57 o 
 -11   1  15       76.31       56.09      6.78 o 
 -10   1  15      539.11      566.42     18.73 o 
  -9   1  15      648.07      622.77     12.04 o 
  -8   1  15     2497.66     2606.65     37.17 o 
  -7   1  15     1220.81     1212.53     25.84 o 
  -6   1  15        9.71       12.03      2.84 o 
  -5   1  15      115.45      113.45      4.24 o 
  -4   1  15     1035.61     1021.16     12.10 o 
  -3   1  15      145.15      126.44      7.11 o 
  -2   1  15      286.21      296.39      6.04 o 
  -1   1  15      579.31      583.72      9.45 o 
   0   1  15      359.22      378.12      7.08 o 
   1   1  15       48.05       46.45      5.26 o 
   2   1  15      476.56      473.64     14.35 o 
   3   1  15        4.27        2.87      1.56 o 
   4   1  15       33.24       20.98      3.53 o 
   5   1  15        2.01        6.03      2.07 o 
   6   1  15      784.33      752.34     27.22 o 
   7   1  15        0.58        4.74      2.34 o 
   8   1  15       57.34       59.53     10.42 o 
   9   1  15      141.95       70.34     18.59 o 
  10   1  15       61.25       59.17     19.00 o 
 -14   2  15        6.98       14.81      5.19 o 
 -13   2  15        4.98        7.26      4.61 o 
 -12   2  15       97.36       95.37     13.18 o 
 -11   2  15        1.46        6.21      2.40 o 
 -10   2  15       16.83       22.70      3.36 o 
  -9   2  15       12.22       13.32      3.00 o 
  -8   2  15      468.41      449.45     12.12 o 
  -7   2  15       68.15       53.84      6.74 o 
  -6   2  15      180.81      170.60     14.31 o 
  -5   2  15     1788.39     1835.20     47.34 o 
  -4   2  15     4312.27     4223.92     64.77 o 
  -3   2  15       16.28       16.54      3.31 o 
  -2   2  15      183.34      183.09      7.82 o 
  -1   2  15      606.11      619.01     11.11 o 
   0   2  15      217.82      215.28      9.92 o 
   1   2  15      209.28      200.34      9.55 o 
   2   2  15       21.74       21.36      4.21 o 
   3   2  15      622.02      596.60     12.35 o 
   4   2  15       67.30       78.80      8.52 o 
   5   2  15      136.16      129.45     17.41 o 
   6   2  15       33.22       31.36      4.26 o 
   7   2  15       35.06       37.68      6.32 o 
   8   2  15       12.61       16.28      3.74 o 
   9   2  15      125.10      106.13     18.80 o 
  10   2  15       91.31      104.15     29.83 o 
 -14   3  15       31.33       31.35      9.95 o 
 -13   3  15       56.74       60.59     12.79 o 
 -12   3  15       40.21       39.58      8.66 o 
 -11   3  15        5.14        7.32      3.78 o 
 -10   3  15        4.12        5.24      2.14 o 
  -9   3  15      294.74      309.86     11.36 o 
  -8   3  15        6.39        8.34      2.50 o 
  -7   3  15        0.02        4.61      2.93 o 
  -6   3  15       14.96       12.36      2.50 o 
  -5   3  15      119.21      126.35      6.12 o 
  -4   3  15     2290.90     2308.40     33.84 o 
  -3   3  15      100.92       84.48     10.66 o 
  -2   3  15     8514.49     8978.34     87.51 o 
  -1   3  15      380.08      335.02     10.27 o 
   0   3  15      616.06      561.23     10.81 o 
   1   3  15        9.64       10.66      2.93 o 
   2   3  15     1338.69     1382.95     27.61 o 
   3   3  15      223.10      208.28     21.10 o 
   4   3  15        0.71        4.71      2.75 o 
   5   3  15      337.93      384.65     13.99 o 
   6   3  15       17.79       20.27      4.01 o 
   7   3  15       94.62       92.75     11.07 o 
   8   3  15      111.89      127.79     13.89 o 
   9   3  15        2.69        6.97      4.21 o 
  10   3  15       96.32       78.49     16.63 o 
 -13   4  15       43.68       42.38     13.71 o 
 -12   4  15      156.57      161.72     27.73 o 
 -11   4  15       19.42       15.18      4.33 o 
 -10   4  15       18.54       10.34      3.75 o 
  -9   4  15        4.57        6.07      2.48 o 
  -8   4  15       39.15       40.36      5.51 o 
  -7   4  15      184.10      170.12      9.42 o 
  -6   4  15       84.52       94.60      9.79 o 
  -5   4  15       74.06       83.85      7.74 o 
  -4   4  15       19.82       17.51      3.52 o 
  -3   4  15      941.74      856.30     14.21 o 
  -2   4  15      216.08      212.35     12.76 o 
  -1   4  15      803.00      843.72     24.87 o 
   0   4  15        1.63       10.38      4.14 o 
   1   4  15     2190.27     2141.71     38.95 o 
   2   4  15     2295.55     2431.20     43.01 o 
   3   4  15      157.34      175.26     20.18 o 
   4   4  15       75.06       64.57      7.16 o 
   5   4  15      105.08      107.85     12.05 o 
   6   4  15        5.90       13.82      3.66 o 
   7   4  15       80.36       86.17     10.54 o 
   8   4  15      203.70      203.29     26.67 o 
   9   4  15      145.24      138.55     21.40 o 
  10   4  15       61.81       40.24     11.79 o 
 -13   5  15        1.86        8.76      4.78 o 
 -12   5  15        2.09        9.78      5.98 o 
 -11   5  15       57.62       60.36      8.95 o 
 -10   5  15        1.79        0.82      2.67 o 
  -9   5  15       71.22       85.44     10.65 o 
  -8   5  15      420.61      447.69     26.88 o 
  -7   5  15      175.79      188.06     13.98 o 
  -6   5  15      236.62      246.10      9.99 o 
  -5   5  15        0.01        1.73      2.75 o 
  -4   5  15        1.30        5.68      2.24 o 
  -3   5  15        1.18        1.25      2.96 o 
  -2   5  15        0.23        6.60      3.94 o 
  -1   5  15        3.61        7.76      3.14 o 
   0   5  15      302.22      301.63     11.67 o 
   1   5  15     1121.44     1161.08     22.06 o 
   2   5  15      587.34      546.67     18.25 o 
   3   5  15      358.52      350.30     14.26 o 
   4   5  15      669.66      650.31     27.39 o 
   5   5  15      314.32      319.57     27.60 o 
   6   5  15       58.96       70.83      9.48 o 
   7   5  15       12.07       19.21      6.56 o 
   8   5  15      100.64       85.91      9.79 o 
   9   5  15        5.82        8.54      3.45 o 
 -12   6  15       15.02       12.95      6.06 o 
 -11   6  15      132.21      114.74     17.35 o 
 -10   6  15        1.23        5.00      2.37 o 
  -9   6  15       22.64       23.09      4.22 o 
  -8   6  15       70.67       77.28      9.50 o 
  -7   6  15        5.84        9.97      3.38 o 
  -6   6  15      415.72      435.13     17.40 o 
  -5   6  15      112.60      118.57     12.70 o 
  -4   6  15      721.03      733.22     17.91 o 
  -3   6  15        0.19        3.64      3.42 o 
  -2   6  15      126.27      134.48     14.25 o 
  -1   6  15       10.48       14.22      3.34 o 
   0   6  15      469.93      477.19     14.76 o 
   1   6  15      176.25      173.80     15.84 o 
   2   6  15       41.79       43.33      6.30 o 
   3   6  15       86.73       88.61     10.62 o 
   4   6  15       35.50       34.30      6.35 o 
   5   6  15     1406.27     1600.88     22.53 o 
   6   6  15       22.09       24.87      4.16 o 
   7   6  15      416.52      442.90     34.26 o 
   8   6  15       50.94       58.14      8.77 o 
   9   6  15       52.67       44.93      8.69 o 
 -11   7  15       20.04       19.86      6.35 o 
 -10   7  15       69.80       45.76      7.21 o 
  -9   7  15       27.07       23.49      4.90 o 
  -8   7  15       64.32       73.40      7.92 o 
  -7   7  15        0.79        7.29      4.12 o 
  -6   7  15       86.05       86.48     10.53 o 
  -5   7  15      106.41       94.87     11.75 o 
  -4   7  15       91.34       86.72     11.96 o 
  -3   7  15        1.19        3.62      5.72 o 
  -2   7  15        0.36        4.56      2.41 o 
  -1   7  15        4.87        4.78      3.53 o 
   0   7  15        5.50        9.25      3.13 o 
   1   7  15       13.35       17.31      3.70 o 
   2   7  15       61.71       53.72      7.07 o 
   3   7  15       23.47       18.81      4.82 o 
   4   7  15        7.30       14.38      4.97 o 
   5   7  15        4.39        3.89      3.95 o 
   6   7  15        0.74        6.13      2.87 o 
   7   7  15       42.55       32.06      6.68 o 
   8   7  15        0.53        7.56      4.74 o 
 -11   8  15       50.82       40.02     13.60 o 
 -10   8  15       40.62       45.58     10.39 o 
  -9   8  15       93.73       83.55     13.12 o 
  -8   8  15       39.93       39.10      6.51 o 
  -7   8  15       60.83       68.29      8.69 o 
  -6   8  15       20.69       14.51      4.36 o 
  -5   8  15       92.78       57.33     11.18 o 
  -4   8  15       96.61       99.51     10.89 o 
  -3   8  15        1.52       -0.59      6.36 o 
  -2   8  15       11.03       20.55      4.91 o 
  -1   8  15        0.02        6.68      4.29 o 
   0   8  15       85.69       71.08      8.59 o 
   1   8  15        0.15        6.72      2.59 o 
   2   8  15       22.71       22.41      3.33 o 
   3   8  15        4.84       13.71      4.06 o 
   4   8  15       59.84       57.41      8.07 o 
   5   8  15       82.34      109.01     10.98 o 
   6   8  15       56.25       63.22      7.80 o 
   7   8  15       53.31       62.53      8.58 o 
  -9   9  15      100.04       90.88     14.16 o 
  -8   9  15       62.17       77.97     13.96 o 
  -7   9  15       28.85       20.30      5.30 o 
  -6   9  15        3.08        9.62      4.74 o 
  -5   9  15      147.27      127.58     16.97 o 
  -4   9  15      192.39      185.27     25.90 o 
  -3   9  15      176.31      204.15     13.58 o 
  -2   9  15      100.84      107.22     13.48 o 
  -1   9  15      357.12      344.25     40.07 o 
   0   9  15       32.93       35.02      6.91 o 
   1   9  15       89.14       79.76      9.37 o 
   2   9  15       19.69       21.89      6.91 o 
   3   9  15      239.51      187.14     26.44 o 
   4   9  15        0.04        5.42      3.56 o 
   5   9  15      393.21      505.12     24.40 o 
   6   9  15       47.83       44.03      8.80 o 
  -8  10  15       25.12       35.60      6.74 o 
  -7  10  15       78.33       66.92     13.85 o 
  -6  10  15       97.46       84.36     16.18 o 
  -5  10  15       23.88       18.86      6.12 o 
  -4  10  15       27.38       28.49      6.09 o 
  -3  10  15        0.32       10.95      5.53 o 
  -2  10  15       19.52       22.35      7.30 o 
  -1  10  15        4.68       11.08      4.84 o 
   0  10  15        2.28        4.13      4.54 o 
   1  10  15       98.58       87.63     13.20 o 
   2  10  15        0.27        6.78      5.39 o 
   3  10  15        0.08        8.95      5.39 o 
   4  10  15       47.73       37.07      8.35 o 
  -5  11  15       82.23       71.44     14.62 o 
  -4  11  15       63.22       63.11     10.00 o 
  -3  11  15       23.64       24.48      7.78 o 
  -2  11  15      623.86      667.08     27.55 o 
  -1  11  15       86.55       87.47     14.63 o 
   0  11  15        3.78        5.40      5.40 o 
   1  11  15       28.53       30.96      6.38 o 
   2  11  15      261.09      227.41     39.25 o 
 -14   0  16       38.66       34.18     16.84 o 
 -13   0  16      202.60      186.50     48.49 o 
 -12   0  16        7.69       10.96      4.91 o 
 -11   0  16     1098.42     1207.25     59.35 o 
 -10   0  16     1040.51     1051.87     34.89 o 
  -9   0  16      128.57      130.07     18.20 o 
  -8   0  16      882.12      860.14     25.23 o 
  -7   0  16     4994.95     5159.76    130.95 o 
  -6   0  16      156.39      144.81     16.87 o 
  -5   0  16      492.02      438.35     13.03 o 
  -4   0  16        0.09        8.34      3.35 o 
  -3   0  16        3.09        1.57      0.78 o 
  -2   0  16      119.80      119.69     19.59 o 
  -1   0  16      358.47      345.62     25.42 o 
   0   0  16     1164.90     1119.39     36.26 o 
   1   0  16      253.51      242.50     40.86 o 
   2   0  16      172.07      141.19      9.06 o 
   3   0  16      190.03      177.50     24.14 o 
   4   0  16       31.16       26.45      9.00 o 
   5   0  16      264.77      268.80     38.20 o 
   6   0  16        0.47        1.09      4.69 o 
   7   0  16      261.22      231.80     47.50 o 
   8   0  16        0.32       12.41      8.79 o 
   9   0  16        6.41        3.72      4.48 o 
  10   0  16        8.22       25.15     11.22 o 
 -14   1  16       93.86       87.90     18.30 o 
 -13   1  16      189.52      157.39     21.88 o 
 -12   1  16      170.85      165.32     17.99 o 
 -11   1  16       92.00      102.20     11.41 o 
 -10   1  16      111.50      112.74     12.89 o 
  -9   1  16       46.41       44.12      5.47 o 
  -8   1  16       44.41       48.40      5.60 o 
  -7   1  16      643.89      613.42     13.10 o 
  -6   1  16      227.27      238.89      9.34 o 
  -5   1  16      720.31      740.43     10.39 o 
  -4   1  16      438.25      397.17      7.56 o 
  -3   1  16       35.75       26.64      3.82 o 
  -2   1  16       77.46       60.93      7.94 o 
  -1   1  16       54.23       72.14      7.34 o 
   0   1  16       27.57       30.20      5.23 o 
   1   1  16      271.97      259.70     15.34 o 
   2   1  16        0.78        4.96      3.06 o 
   3   1  16        0.58        6.82      2.50 o 
   4   1  16       63.91       55.63      6.98 o 
   5   1  16       32.81       33.16      5.43 o 
   6   1  16        8.37       10.62      3.53 o 
   7   1  16      109.85      103.20     14.53 o 
   8   1  16      138.70      118.09     20.90 o 
   9   1  16       68.57       42.96     13.00 o 
  10   1  16       47.87       39.07     13.03 o 
 -13   2  16      154.68      139.36     24.02 o 
 -12   2  16      121.80      119.86     17.34 o 
 -11   2  16      182.88      160.97     19.70 o 
 -10   2  16        0.02        5.01      1.90 o 
  -9   2  16       67.17       62.10      8.36 o 
  -8   2  16       32.97       24.74      3.41 o 
  -7   2  16       83.12       77.92      8.69 o 
  -6   2  16      879.42      861.26     27.39 o 
  -5   2  16     1161.09     1139.33     22.36 o 
  -4   2  16       18.19       17.76      4.82 o 
  -3   2  16       35.72       30.96      5.35 o 
  -2   2  16     2538.55     2587.20     41.25 o 
  -1   2  16      469.42      481.01     12.23 o 
   0   2  16     1360.50     1476.24     26.15 o 
   1   2  16        3.30        6.34      4.13 o 
   2   2  16        1.14        4.79      2.35 o 
   3   2  16      210.77      230.15     11.22 o 
   4   2  16      126.87      138.74     13.97 o 
   5   2  16      869.17      872.09     21.25 o 
   6   2  16        0.69        5.88      2.43 o 
   7   2  16       89.64       64.54     14.95 o 
   8   2  16       40.64       43.73      7.77 o 
   9   2  16       66.58       40.26     12.14 o 
  10   2  16        4.87       22.35     11.38 o 
 -13   3  16        0.59       10.05      5.40 o 
 -12   3  16      499.56      531.23     33.54 o 
 -11   3  16       86.07       76.89     10.93 o 
 -10   3  16        7.84        6.66      2.58 o 
  -9   3  16       71.76       67.46      9.17 o 
  -8   3  16       24.85       26.32      3.75 o 
  -7   3  16       38.32       35.38      5.71 o 
  -6   3  16       13.05       16.35      2.95 o 
  -5   3  16      170.32      166.30      8.01 o 
  -4   3  16      871.38      861.42     19.03 o 
  -3   3  16       11.12       10.16      4.43 o 
  -2   3  16     4187.56     4509.70     48.61 o 
  -1   3  16      259.31      247.16     13.09 o 
   0   3  16      158.39      170.96     10.01 o 
   1   3  16      292.39      329.16     13.63 o 
   2   3  16      161.31      158.25     15.40 o 
   3   3  16      151.45      147.19     17.19 o 
   4   3  16      191.63      214.12     20.85 o 
   5   3  16      203.75      225.38     14.02 o 
   6   3  16        6.62        9.24      3.11 o 
   7   3  16       45.15       38.01      6.46 o 
   8   3  16        0.20        9.41      4.48 o 
   9   3  16      204.58      196.14     15.89 o 
 -13   4  16       30.54       34.48      6.88 o 
 -12   4  16        9.31        4.98      6.26 o 
 -11   4  16        3.39        8.97      3.88 o 
 -10   4  16       13.54       12.52      3.27 o 
  -9   4  16       52.99       51.77      8.23 o 
  -8   4  16        0.03        2.81      1.73 o 
  -7   4  16      137.06      127.70      8.35 o 
  -6   4  16      821.73      801.56     16.97 o 
  -5   4  16        0.02        5.29      3.22 o 
  -4   4  16      123.00      164.60     15.71 o 
  -3   4  16        4.86        9.01      3.15 o 
  -2   4  16       84.47      104.27     11.81 o 
  -1   4  16        6.08       10.39      3.19 o 
   0   4  16       20.07       16.94      3.68 o 
   1   4  16       13.81       15.37      3.79 o 
   2   4  16       68.94       60.75      7.51 o 
   3   4  16       67.90       80.44      9.25 o 
   4   4  16      852.73      922.32     20.84 o 
   5   4  16       62.93       59.61      7.69 o 
   6   4  16        3.55        6.89      3.44 o 
   7   4  16      168.71      153.00     18.52 o 
   8   4  16        0.68        8.99      2.93 o 
   9   4  16        5.96        6.03      5.82 o 
 -12   5  16        6.83       14.36      7.68 o 
 -11   5  16       24.31       30.74      7.11 o 
 -10   5  16       20.33       19.69      5.12 o 
  -9   5  16      206.78      219.13     26.54 o 
  -8   5  16       13.44       16.95      5.43 o 
  -7   5  16       13.69       16.96      4.79 o 
  -6   5  16      489.01      424.08     20.62 o 
  -5   5  16      668.95      687.93     14.96 o 
  -4   5  16       34.99       24.41      3.43 o 
  -3   5  16      258.06      285.17     17.71 o 
  -2   5  16      344.73      336.22     13.03 o 
  -1   5  16       49.46       51.50      7.52 o 
   0   5  16        0.02        6.64      3.17 o 
   1   5  16       88.12       91.84     10.49 o 
   2   5  16       21.30       22.64      3.74 o 
   3   5  16      291.95      318.36     22.93 o 
   4   5  16        8.92        8.68      4.34 o 
   5   5  16      516.86      554.62     16.74 o 
   6   5  16      104.12      108.64     15.18 o 
   7   5  16       19.43       20.27      4.16 o 
   8   5  16        0.90        6.35      3.39 o 
 -12   6  16       21.00       19.92      9.73 o 
 -11   6  16       64.51       53.11     10.57 o 
 -10   6  16       24.48       23.21      4.02 o 
  -9   6  16      173.57      176.23     22.19 o 
  -8   6  16       21.92       22.48      5.49 o 
  -7   6  16      193.35      209.13     19.24 o 
  -6   6  16      164.96      175.87     17.30 o 
  -5   6  16      679.18      668.17     28.12 o 
  -4   6  16      166.45      163.50     17.92 o 
  -3   6  16       17.53       14.13      3.39 o 
  -2   6  16        1.60        5.34      3.12 o 
  -1   6  16        3.55        6.08      3.85 o 
   0   6  16       17.96       22.03      4.11 o 
   1   6  16       25.65       28.22      4.89 o 
   2   6  16       26.35       33.93      4.97 o 
   3   6  16       56.34       68.63      8.03 o 
   4   6  16        9.57       12.38      3.68 o 
   5   6  16       32.92       21.28      4.56 o 
   6   6  16        6.11       10.11      3.34 o 
   7   6  16       12.79       15.33      5.72 o 
   8   6  16      252.28      239.85     29.76 o 
 -11   7  16        5.43        8.12      3.54 o 
 -10   7  16        0.98        5.88      3.12 o 
  -9   7  16      266.34      261.50     25.94 o 
  -8   7  16       83.44       75.91      9.11 o 
  -7   7  16      354.95      341.56     34.25 o 
  -6   7  16       30.21       24.34      6.06 o 
  -5   7  16        1.20       13.55      4.64 o 
  -4   7  16       27.80       27.02      5.55 o 
  -3   7  16      151.64      168.47     21.76 o 
  -2   7  16       33.87       27.41      7.37 o 
  -1   7  16      371.10      379.22     13.71 o 
   0   7  16        0.24        8.63      3.84 o 
   1   7  16      129.61      115.84     12.86 o 
   2   7  16      119.30      120.07     14.25 o 
   3   7  16       39.55       48.76      7.90 o 
   4   7  16       34.18       39.74      6.42 o 
   5   7  16       10.46       16.86      5.36 o 
   6   7  16       80.31       56.98     11.19 o 
   7   7  16      114.23      105.42     15.05 o 
 -10   8  16       22.73       22.38      9.75 o 
  -9   8  16        0.00        9.04      4.14 o 
  -8   8  16        0.41        3.30      4.81 o 
  -7   8  16       40.60       34.07      7.88 o 
  -6   8  16      124.78      118.09     16.12 o 
  -5   8  16      168.83      172.05     18.18 o 
  -4   8  16      279.60      283.20     28.81 o 
  -3   8  16      151.76      154.66     18.09 o 
  -2   8  16       39.66       31.14      7.55 o 
  -1   8  16        0.23        5.97      5.48 o 
   0   8  16       51.55       63.80      9.15 o 
   1   8  16        4.32       10.25      3.04 o 
   2   8  16        0.25        4.58      3.04 o 
   3   8  16       77.07       77.52     12.21 o 
   4   8  16      125.91      125.03     13.06 o 
   5   8  16        2.26       10.65      4.65 o 
   6   8  16       85.50       81.74     11.71 o 
  -9   9  16      162.61      119.24     17.21 o 
  -8   9  16       78.85       77.60     13.37 o 
  -7   9  16        4.84       12.64      4.81 o 
  -6   9  16        0.76       11.74      5.38 o 
  -5   9  16      150.61      120.09     20.97 o 
  -4   9  16        0.49        8.82      4.39 o 
  -3   9  16        5.13        9.13      4.33 o 
  -2   9  16       40.93       36.33      6.70 o 
  -1   9  16       92.11       89.60     12.84 o 
   0   9  16        0.01        6.17      4.45 o 
   1   9  16        4.81       12.35      5.48 o 
   2   9  16       18.86       17.78      5.46 o 
   3   9  16      104.26      106.62     18.24 o 
   4   9  16        2.03        2.49      3.37 o 
   5   9  16       38.57       42.05      8.48 o 
  -7  10  16        0.21        6.63      5.71 o 
  -6  10  16      159.02      148.05     35.71 o 
  -5  10  16       17.31       25.90      7.62 o 
  -4  10  16      248.11      249.29     35.90 o 
  -3  10  16        4.25       12.76      4.83 o 
  -2  10  16       11.38       12.25      5.86 o 
  -1  10  16       12.73       11.50      4.10 o 
   0  10  16      192.99      191.86     24.16 o 
   1  10  16      133.51      135.48     20.29 o 
   2  10  16        1.07       11.59      4.43 o 
   3  10  16      227.45      199.62     37.78 o 
  -4  11  16        0.78       12.59      5.44 o 
  -3  11  16        5.65       10.52      4.41 o 
  -2  11  16       12.28        9.02      6.95 o 
  -1  11  16        0.30        4.85      5.21 o 
   0  11  16        0.51        5.39      3.67 o 
 -13   1  17        8.64       15.67      3.94 o 
 -12   1  17        8.80       13.30      4.47 o 
 -11   1  17      373.48      391.28     18.85 o 
 -10   1  17      129.22      117.25     14.20 o 
  -9   1  17      154.49      142.91     14.08 o 
  -8   1  17      228.02      221.73     12.20 o 
  -7   1  17       88.59       89.57      9.73 o 
  -6   1  17       33.96       35.62      5.02 o 
  -5   1  17      132.19      124.19     12.67 o 
  -4   1  17       43.59       31.44      4.25 o 
  -3   1  17       74.49       81.42     10.37 o 
  -2   1  17      445.61      394.74     19.02 o 
  -1   1  17        2.24        7.06      4.42 o 
   0   1  17        0.71        9.68      3.52 o 
   1   1  17      886.23      857.13     22.30 o 
   2   1  17      307.82      284.55     34.05 o 
   3   1  17      169.92      169.49     15.62 o 
   4   1  17      242.34      233.48     15.81 o 
   5   1  17      276.82      250.75     18.59 o 
   6   1  17       98.08       98.36     16.38 o 
   7   1  17      598.43      680.05     28.98 o 
   8   1  17       77.35       70.02     14.41 o 
   9   1  17       42.65       36.95     16.18 o 
 -13   2  17        5.66        9.77      3.70 o 
 -12   2  17       87.68       74.18     12.32 o 
 -11   2  17       72.44       76.90     10.06 o 
 -10   2  17       65.50       61.64      8.60 o 
  -9   2  17        1.21        4.69      2.40 o 
  -8   2  17       29.45       26.73      4.58 o 
  -7   2  17      245.31      243.00     27.50 o 
  -6   2  17      121.85      127.68     16.05 o 
  -5   2  17      161.16      128.54     14.15 o 
  -4   2  17      417.48      470.35     16.48 o 
  -3   2  17      192.56      194.55     20.94 o 
  -2   2  17      102.41       87.19     10.06 o 
  -1   2  17     1018.42      926.07     24.18 o 
   0   2  17      531.08      553.27     11.19 o 
   1   2  17       48.67       42.07      5.08 o 
   2   2  17      115.10       90.48     10.83 o 
   3   2  17      132.53      149.36     23.18 o 
   4   2  17       57.84       69.92     10.49 o 
   5   2  17       51.18       65.09     10.15 o 
   6   2  17        1.32        8.74      3.91 o 
   7   2  17      309.18      325.37     36.28 o 
   8   2  17        3.24        9.20      5.46 o 
   9   2  17       25.83       19.08      9.68 o 
 -13   3  17       55.02       44.16     23.69 o 
 -12   3  17        0.07        6.82      4.91 o 
 -11   3  17        4.45        6.21      5.61 o 
 -10   3  17        2.57        4.15      3.86 o 
  -9   3  17       65.75       54.46      6.46 o 
  -8   3  17       72.35       71.79     10.34 o 
  -7   3  17        6.14        7.16      2.21 o 
  -6   3  17      108.05      132.99     13.52 o 
  -5   3  17       98.72       94.25     12.02 o 
  -4   3  17        5.10       12.20      3.49 o 
  -3   3  17       74.08       49.16      6.58 o 
  -2   3  17      357.90      361.84     13.41 o 
  -1   3  17        5.39        9.73      4.38 o 
   0   3  17      193.48      179.24     18.72 o 
   1   3  17       64.96       74.52      9.31 o 
   2   3  17      383.67      370.55     16.98 o 
   3   3  17        1.73        8.16      2.34 o 
   4   3  17        0.85        3.89      3.24 o 
   5   3  17       84.09       33.82     34.91 o 
   6   3  17       25.81       38.10      7.44 o 
   7   3  17       47.28       51.51      9.44 o 
   8   3  17        1.19        7.54      4.52 o 
   9   3  17       13.36       14.45      5.25 o 
 -12   4  17        6.36       21.67      7.03 o 
 -11   4  17       19.97       26.48      7.32 o 
 -10   4  17      298.07      342.53     13.07 o 
  -9   4  17       12.02       14.37      3.88 o 
  -8   4  17       29.80       38.21      6.41 o 
  -7   4  17        4.00        2.90      3.75 o 
  -6   4  17       21.00       31.71      4.66 o 
  -5   4  17        1.73        5.40      3.52 o 
  -4   4  17       21.81       16.90      3.56 o 
  -3   4  17      385.70      376.90     15.77 o 
  -2   4  17        4.73        6.35      4.18 o 
  -1   4  17      261.43      285.99     22.94 o 
   0   4  17      103.28      123.41     12.98 o 
   1   4  17      354.48      345.18     14.11 o 
   2   4  17       66.25       66.15      9.43 o 
   3   4  17        0.74        4.63      3.47 o 
   4   4  17        5.40        8.44      4.26 o 
   5   4  17       13.94       15.95      3.80 o 
   6   4  17       13.83        9.74      4.08 o 
   7   4  17        4.07        6.36      3.63 o 
   8   4  17       13.78       13.90      5.63 o 
 -12   5  17        1.58       10.14      6.89 o 
 -11   5  17       12.14        7.84      3.90 o 
 -10   5  17        6.96        9.36      3.70 o 
  -9   5  17       24.30       18.74      4.56 o 
  -8   5  17      112.20      140.34     14.66 o 
  -7   5  17       55.08       43.78      7.09 o 
  -6   5  17        2.64       12.29      3.07 o 
  -5   5  17       42.68       43.94      6.40 o 
  -4   5  17      403.53      420.59     14.49 o 
  -3   5  17       46.05       35.12      5.23 o 
  -2   5  17        5.04        2.79      2.99 o 
  -1   5  17        4.12        3.55      2.61 o 
   0   5  17        0.28        5.49      2.51 o 
   1   5  17       31.12       32.79      5.35 o 
   2   5  17        4.90       11.48      3.29 o 
   3   5  17       12.12       16.95      4.88 o 
   4   5  17      206.50      237.36     25.24 o 
   5   5  17      135.51      132.68     14.72 o 
   6   5  17       13.62       16.20      4.24 o 
   7   5  17      170.08      146.83     23.94 o 
   8   5  17        0.98        5.44      4.77 o 
 -11   6  17       83.68       73.09     17.82 o 
 -10   6  17        9.06        5.69      2.68 o 
  -9   6  17       32.48       40.05      8.91 o 
  -8   6  17       75.97       69.30     12.23 o 
  -7   6  17     1410.39     1532.57     36.40 o 
  -6   6  17       69.43       93.93     11.27 o 
  -5   6  17      527.20      530.44     25.37 o 
  -4   6  17       63.76       72.09     10.32 o 
  -3   6  17       39.97       50.23      7.20 o 
  -2   6  17      166.58      182.87     18.33 o 
  -1   6  17       70.80       67.09      8.22 o 
   0   6  17      736.69      791.70     15.23 o 
   1   6  17      183.17      188.71     12.46 o 
   2   6  17       46.69       33.37      5.83 o 
   3   6  17      283.82      276.54     30.19 o 
   4   6  17      235.88      288.35     18.65 o 
   5   6  17      152.60      162.66     18.92 o 
   6   6  17        0.00        6.05      3.87 o 
   7   6  17       84.10       82.75     13.60 o 
 -10   7  17       10.34        9.12      4.04 o 
  -9   7  17        8.37       15.00      5.01 o 
  -8   7  17        6.48        6.48      3.29 o 
  -7   7  17        0.88        9.93      3.97 o 
  -6   7  17       53.94       65.64      9.34 o 
  -5   7  17        0.42        7.95      4.08 o 
  -4   7  17        7.88       15.39      5.05 o 
  -3   7  17       18.62       21.27      5.34 o 
  -2   7  17       26.74       23.94      5.19 o 
  -1   7  17       54.71       42.24      6.92 o 
   0   7  17       63.41       64.67      9.03 o 
   1   7  17        4.24        6.58      3.04 o 
   2   7  17      206.14      215.16     23.47 o 
   3   7  17       16.65       12.01      3.24 o 
   4   7  17       53.54       56.63      8.16 o 
   5   7  17        0.43        9.51      3.62 o 
   6   7  17        1.14       10.68      4.37 o 
  -9   8  17       33.83       50.70      7.88 o 
  -8   8  17        0.06        7.08      4.91 o 
  -7   8  17      318.93      306.30     37.17 o 
  -6   8  17        9.65       14.78      4.98 o 
  -5   8  17        1.62        7.59      6.12 o 
  -4   8  17      209.16      219.13     19.37 o 
  -3   8  17       22.05       32.24      7.09 o 
  -2   8  17       56.00       63.62      9.50 o 
  -1   8  17       17.14       18.14      5.11 o 
   0   8  17       54.00       72.77     10.76 o 
   1   8  17        0.04        8.84      4.73 o 
   2   8  17       56.94       37.98      6.56 o 
   3   8  17       31.61       34.94      8.53 o 
   4   8  17       67.66       56.63      8.23 o 
   5   8  17       72.14       70.55     11.65 o 
  -8   9  17       13.18       19.79      5.70 o 
  -7   9  17        2.00        7.92      3.74 o 
  -6   9  17        2.63        4.73      3.92 o 
  -5   9  17       20.69       22.74      6.03 o 
  -4   9  17       22.30       20.43      6.41 o 
  -3   9  17       81.93       80.49     10.54 o 
  -2   9  17        1.21       10.41      6.42 o 
  -1   9  17       51.52       55.45      7.74 o 
   0   9  17       55.40       53.73      8.71 o 
   1   9  17       31.41       35.00      9.65 o 
   2   9  17        6.42       12.00      5.40 o 
   3   9  17       21.11       23.04      6.68 o 
   4   9  17        9.62       14.17      3.91 o 
  -6  10  17       53.92       49.89      9.41 o 
  -5  10  17        0.21        5.15      5.22 o 
  -4  10  17        0.60        9.48      3.56 o 
  -3  10  17        5.10        8.56      4.72 o 
  -2  10  17       62.68       48.89      8.49 o 
  -1  10  17       11.24       22.42      6.62 o 
   0  10  17       97.52       68.77     12.69 o 
   1  10  17       62.59       54.72      7.80 o 
   2  10  17      112.57      110.89     19.18 o 
 -13   0  18        7.30       -1.37      5.02 o 
 -12   0  18      478.09      513.50     28.21 o 
 -11   0  18        0.95        6.42      6.37 o 
 -10   0  18      220.84      240.47     37.67 o 
  -9   0  18        1.81        5.49      3.04 o 
  -7   0  18      103.24       51.19     20.54 o 
  -6   0  18       18.14       17.19      6.24 o 
  -5   0  18        5.92       15.90      6.83 o 
  -4   0  18       59.12       67.52     13.58 o 
  -3   0  18        0.97       11.11      4.26 o 
  -2   0  18       44.51       49.79     11.71 o 
  -1   0  18       10.01       18.53      5.90 o 
   0   0  18      243.66      241.18     39.64 o 
   1   0  18        5.87       10.24      9.01 o 
   2   0  18      140.98      146.36     28.53 o 
   3   0  18      692.23      652.22     24.61 o 
   4   0  18     1128.36     1057.70     80.16 o 
   5   0  18       28.02       36.64      8.92 o 
   6   0  18      643.45      694.82     24.13 o 
   7   0  18      143.04       90.90     21.22 o 
   8   0  18        0.03        7.55      7.12 o 
 -13   1  18      114.25       88.43     26.05 o 
 -12   1  18       21.97       21.13      5.16 o 
 -11   1  18       85.74       78.79     13.81 o 
 -10   1  18        2.90        4.91      2.95 o 
  -9   1  18        7.38        5.32      2.69 o 
  -8   1  18      166.57      139.96     15.25 o 
  -7   1  18       20.79       15.85      3.88 o 
  -6   1  18       40.07       38.66      5.63 o 
  -5   1  18       19.70       16.61      3.62 o 
  -4   1  18       49.18       49.72      6.23 o 
  -3   1  18       74.16       74.85      9.52 o 
  -2   1  18       66.30       66.85      8.67 o 
  -1   1  18      199.81      212.52     24.82 o 
   0   1  18      226.14      218.71     26.40 o 
   1   1  18      391.91      328.13     23.60 o 
   2   1  18        7.06       12.71      3.85 o 
   3   1  18       73.03       70.97     11.09 o 
   4   1  18      144.89      128.91     17.87 o 
   5   1  18       25.94       29.00      4.91 o 
   6   1  18       11.96        7.79      3.95 o 
   7   1  18      164.38      146.75     23.33 o 
   8   1  18       33.12       30.74      9.53 o 
 -13   2  18       11.87       20.30      7.06 o 
 -12   2  18      310.86      286.53     65.40 o 
 -11   2  18       32.65       33.90      6.72 o 
 -10   2  18        2.11       10.86      3.92 o 
  -9   2  18        2.94        6.75      3.25 o 
  -8   2  18       10.55       14.95      3.80 o 
  -7   2  18       74.92       80.69     10.14 o 
  -6   2  18       26.11       27.19      4.66 o 
  -5   2  18      247.78      218.60     22.30 o 
  -4   2  18       93.56      109.95     10.64 o 
  -3   2  18      231.87      174.56     16.96 o 
  -2   2  18       16.21        4.18      1.87 o 
  -1   2  18      256.52      248.94     27.82 o 
   0   2  18      645.83      618.42     20.52 o 
   1   2  18       14.70        4.41      4.96 o 
   2   2  18      272.94      285.27     35.48 o 
   3   2  18       10.45       10.15      4.32 o 
   4   2  18      190.60      178.93     19.44 o 
   5   2  18      119.86      119.45     18.66 o 
   6   2  18        0.17        7.50      4.46 o 
   7   2  18        1.55       10.10      4.16 o 
   8   2  18        6.75        8.09      4.65 o 
 -12   3  18       20.71       16.85      9.10 o 
 -11   3  18        0.27       11.80      5.60 o 
 -10   3  18       14.32       13.15      3.94 o 
  -9   3  18      205.44      211.33     13.21 o 
  -8   3  18        5.55        7.19      4.19 o 
  -7   3  18      126.54      110.76     13.81 o 
  -6   3  18       84.58       92.64     10.30 o 
  -5   3  18      998.87      950.65     15.51 o 
  -4   3  18       37.10       62.79      7.61 o 
  -3   3  18      620.68      603.16     17.96 o 
  -2   3  18        6.84       31.06      5.30 o 
  -1   3  18        0.17        8.11      2.40 o 
   0   3  18       30.41       27.34      4.66 o 
   1   3  18       52.00       48.17      8.24 o 
   2   3  18      599.72      716.81     24.03 o 
   3   3  18       30.79       37.49      5.80 o 
   4   3  18        6.95       17.87      4.41 o 
   5   3  18        4.99       16.15      5.81 o 
   6   3  18      151.29      157.64     20.69 o 
   7   3  18       82.66       72.41     16.76 o 
   8   3  18        0.00       12.49      5.89 o 
 -12   4  18      103.53      101.12     24.76 o 
 -11   4  18        9.24       11.69      5.02 o 
 -10   4  18       95.80       93.18     13.37 o 
  -9   4  18       29.02       20.66      6.73 o 
  -8   4  18       83.64       60.41     12.28 o 
  -7   4  18       22.79       20.45      5.35 o 
  -6   4  18        9.71       22.05      5.20 o 
  -5   4  18        4.28       17.56      4.06 o 
  -4   4  18       23.40       34.66      5.25 o 
  -3   4  18      154.13      158.24     17.80 o 
  -2   4  18       45.12       31.71      4.26 o 
  -1   4  18       13.65       13.96      3.50 o 
   0   4  18      152.20      128.95     14.47 o 
   1   4  18        0.11       -1.01      3.02 o 
   2   4  18       30.47       13.03      9.51 o 
   3   4  18        5.97       11.22      4.13 o 
   4   4  18       30.06       25.91      7.11 o 
   5   4  18       40.44       45.99      6.55 o 
   6   4  18      247.82      243.10     27.62 o 
   7   4  18       10.54       20.74      5.50 o 
   8   4  18      372.92      359.87     19.20 o 
 -11   5  18       27.15       24.16      6.69 o 
 -10   5  18        0.10        4.38      2.73 o 
  -9   5  18        1.19        9.16      2.97 o 
  -8   5  18       52.41       71.13     10.91 o 
  -7   5  18        0.30       12.44      4.86 o 
  -6   5  18       99.06      110.69     17.49 o 
  -5   5  18       73.80       77.10      9.45 o 
  -4   5  18      152.66      169.79     20.53 o 
  -3   5  18        2.09        7.37      2.74 o 
  -2   5  18        0.62        4.32      2.98 o 
  -1   5  18      223.30      256.74     25.38 o 
   0   5  18       14.54       11.76      4.02 o 
   1   5  18       74.71       83.43      9.17 o 
   2   5  18        2.64       12.47      3.37 o 
   3   5  18      128.93      138.23     16.29 o 
   4   5  18        2.36        9.61      3.43 o 
   5   5  18       11.28       14.54      6.17 o 
   6   5  18      112.89      117.20     19.13 o 
   7   5  18      172.97      151.18     23.58 o 
 -11   6  18        0.87        3.63      3.92 o 
 -10   6  18        2.82        5.56      3.43 o 
  -9   6  18        0.01        7.68      3.77 o 
  -8   6  18        0.65       13.00      3.65 o 
  -7   6  18       64.59       48.79      9.15 o 
  -6   6  18      163.49      166.36     15.93 o 
  -5   6  18      110.38      129.73     16.79 o 
  -4   6  18        1.06        7.76      3.84 o 
  -3   6  18        0.61        7.99      3.16 o 
  -2   6  18       11.58       13.60      4.32 o 
  -1   6  18        0.26        6.10      2.73 o 
   0   6  18       37.91       41.35      7.43 o 
   1   6  18       73.22       71.69     11.37 o 
   2   6  18        0.99        7.43      3.82 o 
   3   6  18        0.00        4.48      3.43 o 
   4   6  18        6.70       11.52      4.02 o 
   5   6  18      106.43      116.96     18.02 o 
   6   6  18      111.52      107.87     16.09 o 
 -10   7  18        0.45        8.24      3.33 o 
  -9   7  18       51.46       55.16      8.98 o 
  -8   7  18       39.22       33.25      8.33 o 
  -7   7  18       66.14       51.79      7.51 o 
  -6   7  18       24.61       31.48      5.18 o 
  -5   7  18       10.70       16.39      5.23 o 
  -4   7  18       70.54       70.80     10.61 o 
  -3   7  18       48.53       57.71      8.74 o 
  -2   7  18      114.27      144.04     18.35 o 
  -1   7  18        0.28        5.24      2.31 o 
   0   7  18      234.46      235.86     23.91 o 
   1   7  18        3.96        8.98      4.43 o 
   2   7  18      148.74      163.31     22.05 o 
   3   7  18       22.68       29.52      5.83 o 
   4   7  18      166.80      183.82     24.00 o 
   5   7  18      151.07      166.75     22.47 o 
  -9   8  18        1.01        7.63      3.72 o 
  -8   8  18       20.92       25.59      6.50 o 
  -7   8  18        5.40        9.61      6.95 o 
  -6   8  18       98.44       95.13     15.74 o 
  -5   8  18      155.49      125.81     16.85 o 
  -4   8  18       25.36       22.87      6.87 o 
  -3   8  18        1.98       10.19      5.51 o 
  -2   8  18        0.00        5.41      5.06 o 
  -1   8  18        0.01        5.17      4.26 o 
   0   8  18        1.36        4.19      3.08 o 
   1   8  18       97.88      107.89     15.09 o 
   2   8  18       84.51       81.68     11.87 o 
   3   8  18        5.66       11.23      4.01 o 
   4   8  18       26.26       30.51      6.87 o 
  -7   9  18      148.64      119.55     22.63 o 
  -6   9  18       49.52       50.26      8.81 o 
  -5   9  18        0.02       11.62      5.77 o 
  -4   9  18      290.59      291.62     36.46 o 
  -3   9  18       47.52       37.43      8.13 o 
  -2   9  18        3.54       12.82      5.25 o 
  -1   9  18        3.93        7.90      4.76 o 
   0   9  18       91.73       78.98     15.06 o 
   1   9  18       32.09       28.74      6.26 o 
   2   9  18      194.19      166.14     24.73 o 
   3   9  18       27.35       16.79      6.51 o 
  -4  10  18        2.86       12.17      5.45 o 
  -3  10  18      172.80      192.48     29.79 o 
  -2  10  18        0.84        6.68      5.24 o 
  -1  10  18       26.51       23.97      4.78 o 
   0  10  18       82.11       86.60     16.46 o 
 -12   1  19      105.11      103.38     23.12 o 
 -11   1  19       84.14       76.39     22.72 o 
 -10   1  19       17.70       20.28      3.82 o 
  -9   1  19      159.67      150.51     24.30 o 
  -8   1  19       91.06       91.53     14.21 o 
  -7   1  19       20.02       15.98      4.08 o 
  -6   1  19       14.43       19.91      5.32 o 
  -5   1  19      297.02      332.44     34.82 o 
  -4   1  19       97.04      104.58     13.83 o 
  -3   1  19       12.69       19.04      4.40 o 
  -2   1  19        6.90       12.50      4.02 o 
  -1   1  19      109.15      129.19     15.20 o 
   0   1  19        7.41       15.81      4.80 o 
   1   1  19       25.32       30.37      5.66 o 
   2   1  19      199.23      195.75     24.67 o 
   3   1  19      217.54      247.08     30.69 o 
   4   1  19       97.72       77.95     11.19 o 
   5   1  19       42.63       38.06      7.67 o 
   6   1  19      158.18      126.72     20.03 o 
   7   1  19       38.53       35.84      7.44 o 
   8   1  19       15.96       15.46      5.40 o 
 -12   2  19       34.83       31.77     12.47 o 
 -11   2  19        2.30        6.48      8.31 o 
 -10   2  19       51.75       41.94      6.59 o 
  -9   2  19      285.69      330.41     11.57 o 
  -8   2  19       10.67       18.36      5.61 o 
  -7   2  19       16.23       20.64      4.23 o 
  -6   2  19       62.37       65.58      8.66 o 
  -5   2  19       10.04        6.31      3.16 o 
  -4   2  19      345.38      370.24     38.78 o 
  -3   2  19        2.92        9.94      3.87 o 
  -2   2  19       35.14       38.30      5.04 o 
  -1   2  19      127.06      126.57     15.52 o 
   0   2  19       23.37       17.84      5.23 o 
   1   2  19      333.96      308.14     27.41 o 
   2   2  19        3.25        2.91      5.32 o 
   3   2  19      718.47      761.26     20.90 o 
   4   2  19        8.69       11.47      4.99 o 
   5   2  19       48.47       35.59      6.33 o 
   6   2  19       52.64       47.38      7.94 o 
   7   2  19        6.96        5.10      4.81 o 
 -12   3  19        5.19        5.88      4.52 o 
 -11   3  19        5.88        9.69      6.93 o 
 -10   3  19       67.64       62.04     10.71 o 
  -9   3  19       26.32       30.29      7.93 o 
  -8   3  19        0.09        5.41      2.81 o 
  -7   3  19       39.71       36.90      8.30 o 
  -6   3  19      328.02      360.23     23.53 o 
  -5   3  19      102.70       42.88     18.41 o 
  -4   3  19        8.19       13.98      5.07 o 
  -3   3  19      131.22      102.95     13.98 o 
  -2   3  19       73.58       72.95      9.13 o 
  -1   3  19       42.47       40.11      7.91 o 
   0   3  19      171.43      153.13     15.96 o 
   1   3  19      436.29      432.17     46.29 o 
   2   3  19      137.93      146.76     18.35 o 
   3   3  19      403.65      474.56     34.53 o 
   4   3  19       98.53      100.28     13.95 o 
   5   3  19      134.44      145.65     20.64 o 
   6   3  19       15.13       14.72      4.78 o 
   7   3  19       66.55       61.11     12.51 o 
 -11   4  19       14.74        8.86      5.33 o 
 -10   4  19      253.84      277.62     19.67 o 
  -9   4  19        2.68        4.71      4.62 o 
  -8   4  19        1.62        8.21      5.06 o 
  -7   4  19       49.73       48.61      9.61 o 
  -6   4  19       34.54       41.02      5.74 o 
  -5   4  19      237.84      168.30     19.70 o 
  -4   4  19       52.27       39.36      5.72 o 
  -3   4  19      237.08      211.76     26.45 o 
  -2   4  19       59.92       61.95      8.41 o 
  -1   4  19      202.36      211.36     26.30 o 
   0   4  19      184.01      206.96     23.39 o 
   1   4  19       21.51       30.15      4.98 o 
   2   4  19       82.13       88.86     12.37 o 
   3   4  19       15.62       15.46      4.34 o 
   4   4  19      182.25      211.78     23.85 o 
   5   4  19       22.76       33.09      5.81 o 
   6   4  19      149.05      140.58     17.89 o 
   7   4  19       92.86      116.23     18.14 o 
 -11   5  19       30.89       12.92     12.39 o 
 -10   5  19        8.96        9.71      3.29 o 
  -9   5  19       38.32       32.01      8.29 o 
  -8   5  19       58.04       46.16      7.27 o 
  -7   5  19       59.14       55.86      8.78 o 
  -6   5  19       76.13       63.76      8.25 o 
  -5   5  19      248.08      196.40     20.44 o 
  -4   5  19       12.36       10.33      3.29 o 
  -3   5  19        0.02        4.44      2.98 o 
  -2   5  19       41.34       27.21      7.71 o 
  -1   5  19      109.25      112.51     15.46 o 
   0   5  19        0.58        7.09      3.26 o 
   1   5  19        6.23        5.17      4.54 o 
   2   5  19       26.84       32.43      6.31 o 
   3   5  19      270.65      311.02     30.45 o 
   4   5  19      348.04      361.51     20.20 o 
   5   5  19       20.94       17.75      7.62 o 
   6   5  19       16.47       12.95      4.93 o 
 -10   6  19        0.02        6.72      4.51 o 
  -9   6  19        5.59        7.40      3.64 o 
  -8   6  19       26.86       20.97      6.09 o 
  -7   6  19       56.11       50.63      7.43 o 
  -6   6  19       51.80       45.44      6.86 o 
  -5   6  19       68.83       72.37     10.47 o 
  -4   6  19       39.34       49.43      9.97 o 
  -3   6  19       64.28       74.83     10.13 o 
  -2   6  19      195.57      158.67     19.58 o 
  -1   6  19       54.74       29.10      7.55 o 
   0   6  19       99.95       66.30     20.65 o 
   1   6  19       71.55       90.61     13.90 o 
   2   6  19        4.52        6.40      3.01 o 
   3   6  19       10.20       18.00      6.64 o 
   4   6  19       38.34       37.61      6.27 o 
   5   6  19      280.28      258.18     32.93 o 
  -9   7  19      100.11       92.28     13.98 o 
  -8   7  19       29.99       17.75      5.07 o 
  -7   7  19       24.44       45.41      9.31 o 
  -6   7  19      164.80      133.59     19.37 o 
  -5   7  19        0.09        7.99      4.24 o 
  -4   7  19       85.15       80.39     12.05 o 
  -3   7  19       31.14       44.53      6.47 o 
  -2   7  19       35.87       48.91      9.05 o 
  -1   7  19        9.62       13.46      5.96 o 
   0   7  19       23.57       17.41      7.12 o 
   1   7  19        8.85        8.91      3.73 o 
   2   7  19       23.40       27.67      5.98 o 
   3   7  19       23.47       21.07      4.91 o 
   4   7  19        4.02        7.48      3.75 o 
  -8   8  19        7.06        3.93      3.27 o 
  -7   8  19       53.15       49.66      7.45 o 
  -6   8  19       33.63       34.45      8.05 o 
  -5   8  19       19.45       18.74      4.01 o 
  -4   8  19       12.53       20.55      6.96 o 
  -3   8  19       22.31       22.31      4.93 o 
  -2   8  19      136.41      122.90     19.44 o 
  -1   8  19       14.67       15.00      4.73 o 
   0   8  19        2.02       10.51      4.59 o 
   1   8  19       76.50       64.46     13.94 o 
   2   8  19      144.22      132.84     19.78 o 
   3   8  19       47.99       39.23     10.40 o 
  -6   9  19       47.96       43.00      9.52 o 
  -5   9  19      292.67      300.23     33.51 o 
  -4   9  19       24.14       21.41      5.75 o 
  -3   9  19        0.52        6.32      4.55 o 
  -2   9  19        0.49       14.70      5.02 o 
  -1   9  19      172.77      165.87     28.89 o 
   0   9  19        5.60       10.39      5.48 o 
   1   9  19       74.82       77.64     15.49 o 
 -12   0  20        6.81       18.56      6.57 o 
 -11   0  20      115.14       92.52     42.13 o 
 -10   0  20       99.06       80.14     16.64 o 
  -9   0  20      197.75      188.55     48.64 o 
  -8   0  20      417.06      448.32     18.97 o 
  -7   0  20      105.17       94.17     28.10 o 
  -6   0  20       11.19       12.05      6.27 o 
  -5   0  20       59.27       41.73     10.78 o 
  -4   0  20      168.32      181.39     33.39 o 
  -3   0  20      230.22      229.47     41.50 o 
  -2   0  20      518.37      576.69     79.16 o 
  -1   0  20       75.45       88.51     16.29 o 
   0   0  20      187.60      214.43     35.67 o 
   1   0  20      552.06      518.61     30.65 o 
   2   0  20       23.89       35.20     11.03 o 
   3   0  20       21.93       23.83      7.63 o 
   4   0  20      164.51      147.02     32.33 o 
   5   0  20      347.89      414.31     34.30 o 
   6   0  20      157.33      180.05     45.12 o 
   7   0  20      114.81       97.71     40.88 o 
 -12   1  20      383.92      418.06     72.69 o 
 -11   1  20       91.56       76.41     23.20 o 
 -10   1  20        2.37        2.22      4.31 o 
  -9   1  20       81.72       61.81     13.34 o 
  -8   1  20      106.14       95.35     13.07 o 
  -7   1  20       71.12       54.65      9.95 o 
  -6   1  20       11.31       11.70      4.29 o 
  -5   1  20      120.14      137.23     18.61 o 
  -4   1  20        0.79        7.65      4.42 o 
  -3   1  20        2.47        6.87      4.28 o 
  -2   1  20      134.82      133.02     15.54 o 
  -1   1  20        4.13        7.66      4.07 o 
   0   1  20       14.84       19.84      6.37 o 
   1   1  20       69.03       87.50     11.28 o 
   2   1  20       99.33      113.37     19.07 o 
   3   1  20      127.75      132.03     19.41 o 
   4   1  20        1.14        8.81      4.56 o 
   5   1  20       97.44       75.98     15.10 o 
   6   1  20        0.61        6.95      4.31 o 
   7   1  20       18.04       22.41      6.86 o 
 -11   2  20        2.37       13.31      6.35 o 
 -10   2  20        5.73        5.86      2.53 o 
  -9   2  20        0.37        2.66      3.48 o 
  -8   2  20        4.09        9.41      3.59 o 
  -7   2  20      106.79      113.94     12.80 o 
  -6   2  20        2.87       13.25      4.14 o 
  -5   2  20       65.48       52.85      8.88 o 
  -4   2  20        1.79        7.81      4.27 o 
  -3   2  20      693.75      757.16     17.22 o 
  -2   2  20       21.95       20.08      4.78 o 
  -1   2  20       29.68       44.19      7.75 o 
   0   2  20       34.83       43.35      7.99 o 
   1   2  20      100.25      100.60     14.37 o 
   2   2  20        7.65       21.16      5.66 o 
   3   2  20       74.40       66.52     12.80 o 
   4   2  20      236.13      261.05     38.50 o 
   5   2  20       77.47       59.03     11.47 o 
   6   2  20        0.44        7.44      3.42 o 
   7   2  20       16.66       16.98      6.20 o 
 -11   3  20       42.07       20.38     16.13 o 
 -10   3  20       13.86       10.72      5.23 o 
  -9   3  20       23.69       17.55      7.07 o 
  -8   3  20      171.97      160.96     29.89 o 
  -7   3  20        6.44       12.37      4.06 o 
  -6   3  20      397.15      426.68     17.73 o 
  -5   3  20       87.60       74.06      9.89 o 
  -4   3  20       10.99       10.85      3.20 o 
  -3   3  20       10.23       10.00      6.20 o 
  -2   3  20       47.48       53.77      8.27 o 
  -1   3  20       25.07       28.57      4.65 o 
   0   3  20       80.57       92.13     13.87 o 
   1   3  20      382.33      388.95     23.73 o 
   2   3  20      151.24      150.44     28.71 o 
   3   3  20      132.75      104.75     18.53 o 
   4   3  20       23.53       29.17      8.14 o 
   5   3  20        0.47       12.44      3.79 o 
   6   3  20        1.66        9.31      4.56 o 
 -11   4  20       65.06       46.79     19.93 o 
 -10   4  20        2.38       10.95      4.13 o 
  -9   4  20       20.99       28.48      7.37 o 
  -8   4  20       72.01       65.07      9.68 o 
  -7   4  20        3.09       13.09      5.29 o 
  -6   4  20       29.00       26.96      5.62 o 
  -5   4  20       45.12       54.68      8.32 o 
  -4   4  20      444.92      461.92     22.86 o 
  -3   4  20      466.57      441.38     22.31 o 
  -2   4  20       22.25       16.09      4.46 o 
  -1   4  20       11.37       10.84      4.52 o 
   0   4  20       58.21       55.23      9.79 o 
   1   4  20       22.71       20.43      6.01 o 
   2   4  20       20.67       21.49      5.15 o 
   3   4  20        0.91       11.20      5.91 o 
   4   4  20        1.59        5.90      4.87 o 
   5   4  20       27.47       27.11      4.87 o 
   6   4  20        7.14        4.64      4.47 o 
 -10   5  20       78.16       83.94     21.05 o 
  -9   5  20       88.95       72.63     16.44 o 
  -8   5  20      300.04      303.82     51.79 o 
  -7   5  20       72.42       59.41     14.15 o 
  -6   5  20      123.86      134.22     19.50 o 
  -5   5  20        0.04        9.86      4.50 o 
  -4   5  20      282.56      235.50     17.08 o 
  -3   5  20       67.95       61.81     10.31 o 
  -2   5  20      301.59      313.09     18.62 o 
  -1   5  20       21.10       23.94      6.07 o 
   0   5  20        0.01        3.01      4.39 o 
   1   5  20        6.62       15.80      6.06 o 
   2   5  20       81.94      101.87     16.76 o 
   3   5  20      277.56      271.82     36.01 o 
   4   5  20      150.56      186.32     23.88 o 
   5   5  20       24.14       21.23      6.21 o 
  -9   6  20       24.86       19.73      5.79 o 
  -8   6  20        7.38        7.60      4.95 o 
  -7   6  20       21.34       32.87      7.96 o 
  -6   6  20       30.25       42.23      8.19 o 
  -5   6  20      174.52      157.71     26.93 o 
  -4   6  20       23.40       30.82     13.00 o 
  -3   6  20      123.59      109.94     16.33 o 
  -2   6  20        1.14        3.47      2.39 o 
  -1   6  20       11.36        9.88      5.07 o 
   0   6  20       91.15      105.91     13.32 o 
   1   6  20      300.18      315.19     19.73 o 
   2   6  20       35.33       39.28      5.99 o 
   3   6  20       65.18       59.52     10.06 o 
   4   6  20      156.75      151.85     24.38 o 
  -8   7  20       20.36       27.17      6.51 o 
  -7   7  20       91.34       70.87     15.20 o 
  -6   7  20        0.39       15.16      5.22 o 
  -5   7  20      161.80      175.67     27.97 o 
  -4   7  20       13.67       20.13      6.18 o 
  -3   7  20      344.18      398.90     38.53 o 
  -2   7  20      858.99      951.64     29.27 o 
  -1   7  20        9.22        8.58      5.75 o 
   0   7  20       47.72       60.33     10.97 o 
   1   7  20      315.47      291.98     44.64 o 
   2   7  20      395.01      422.75     21.76 o 
   3   7  20      173.96      170.62     26.94 o 
  -6   8  20       22.41       22.24      5.50 o 
  -5   8  20       67.94       55.62     11.54 o 
  -4   8  20       45.67       66.81     10.62 o 
  -3   8  20      116.58      155.01     24.77 o 
  -2   8  20       78.17       90.51     16.11 o 
  -1   8  20      311.41      346.70     43.06 o 
   0   8  20       72.80       70.93     17.61 o 
   1   8  20      114.33      106.29     28.90 o 
 -11   1  21        0.16        9.37      8.53 o 
 -10   1  21        1.39        3.95      3.68 o 
  -9   1  21       19.84       19.10      6.06 o 
  -8   1  21      180.22      189.59     24.81 o 
  -7   1  21        7.57        9.70      5.22 o 
  -6   1  21       12.92       13.45      5.26 o 
  -5   1  21        0.59        8.71      5.27 o 
  -4   1  21      234.75      214.27     22.80 o 
  -3   1  21       46.17       37.07      6.30 o 
  -2   1  21      271.44      319.54     33.93 o 
  -1   1  21      326.82      338.19     38.03 o 
   0   1  21       83.79       86.39     12.26 o 
   1   1  21        0.51        9.48      4.38 o 
   2   1  21       67.18       57.89     11.67 o 
   3   1  21       35.20       31.56      6.99 o 
   4   1  21       39.22       40.80      8.93 o 
   5   1  21       22.91       32.50      6.65 o 
   6   1  21       82.10       58.49     14.99 o 
 -11   2  21       84.34       87.20     26.44 o 
 -10   2  21        3.57        9.10      3.50 o 
  -9   2  21       23.41       24.79      7.07 o 
  -8   2  21        1.06        4.40      4.13 o 
  -7   2  21       87.61       76.89     10.81 o 
  -6   2  21       45.57       49.61      7.66 o 
  -5   2  21       39.17       29.79      6.55 o 
  -4   2  21      131.73      135.55     15.99 o 
  -3   2  21       10.79       19.67      5.00 o 
  -2   2  21       12.44       17.47      4.65 o 
  -1   2  21       77.58       77.94     11.22 o 
   0   2  21      120.46      137.71     15.98 o 
   1   2  21       32.92       23.16      6.29 o 
   2   2  21      139.52      141.64     21.69 o 
   3   2  21       30.91       22.73      9.34 o 
   4   2  21        5.62        9.48      4.00 o 
   5   2  21        2.03        8.53      4.42 o 
   6   2  21       13.62       17.90      7.54 o 
 -10   3  21        8.24       10.60      5.37 o 
  -9   3  21       29.48       31.45      8.69 o 
  -8   3  21       54.10       44.67     10.45 o 
  -7   3  21        0.14        7.48      4.57 o 
  -6   3  21      121.38       94.80     12.07 o 
  -5   3  21        1.99        8.93      3.61 o 
  -4   3  21        5.48       10.16      5.78 o 
  -3   3  21       56.57       77.44     14.23 o 
  -2   3  21       80.62       88.10     11.25 o 
  -1   3  21       14.15       17.01      5.94 o 
   0   3  21      125.82      140.48     21.18 o 
   1   3  21       68.24       72.03     10.28 o 
   2   3  21      107.65      120.56     17.71 o 
   3   3  21        0.33        7.99      5.37 o 
   4   3  21        0.12        2.81      4.88 o 
   5   3  21       48.15       45.97     14.02 o 
 -10   4  21      226.45      275.65     44.19 o 
  -9   4  21      128.54       93.59     25.75 o 
  -8   4  21      101.86       84.56     21.88 o 
  -7   4  21      102.15       88.70     13.70 o 
  -6   4  21      450.47      445.55     37.27 o 
  -5   4  21       17.63       15.14      5.78 o 
  -4   4  21      371.42      384.98     21.20 o 
  -3   4  21      352.55      325.70     39.74 o 
  -2   4  21       49.67       52.26      7.34 o 
  -1   4  21        0.19        5.35      3.52 o 
   0   4  21       91.12       98.41     15.06 o 
   1   4  21       14.12       19.83      5.21 o 
   2   4  21       28.35       43.29      9.12 o 
   3   4  21       29.31       34.80      8.39 o 
   4   4  21      193.23      199.81     39.29 o 
   5   4  21       33.73       50.19      9.95 o 
  -9   5  21        2.93        4.75      6.29 o 
  -8   5  21       45.44       19.90      7.07 o 
  -7   5  21      237.76      206.21     33.68 o 
  -6   5  21      134.13      151.63     24.01 o 
  -5   5  21      171.23      158.82     21.72 o 
  -4   5  21        4.02        7.53      2.62 o 
  -3   5  21      163.78      156.02     22.80 o 
  -2   5  21       18.04       17.01      5.58 o 
  -1   5  21       18.78       25.25      7.04 o 
   0   5  21       10.03        9.27      4.48 o 
   1   5  21        7.94       10.19      5.37 o 
   2   5  21        0.45        7.70      4.76 o 
   3   5  21       66.51       65.58     11.07 o 
   4   5  21       33.78       23.28      9.45 o 
  -8   6  21       19.46       16.00      7.26 o 
  -7   6  21        7.59       15.73      4.34 o 
  -6   6  21      137.27      187.28     25.58 o 
  -5   6  21        0.08       14.55      6.07 o 
  -4   6  21      349.51      387.67     43.17 o 
  -3   6  21       59.42       68.15     12.37 o 
  -2   6  21        4.11       10.54      6.56 o 
  -1   6  21        1.61        7.14      5.80 o 
   0   6  21      331.62      398.78     27.84 o 
   1   6  21        9.59       15.67      4.53 o 
   2   6  21       19.30       16.95      5.05 o 
   3   6  21        0.68        3.24      4.98 o 
  -7   7  21      148.32      128.12     28.59 o 
  -6   7  21       29.97       36.09      9.74 o 
  -5   7  21      121.72      145.90     21.63 o 
  -4   7  21      144.94      141.13     23.11 o 
  -3   7  21        0.01        6.86      6.87 o 
  -2   7  21      350.55      340.93     38.59 o 
  -1   7  21      223.29      233.34     36.65 o 
   0   7  21       79.81       92.23     16.63 o 
   1   7  21      161.94      157.38     20.63 o 
   2   7  21       34.96       23.19      5.25 o 
  -4   8  21      111.71      121.09     25.17 o 
  -3   8  21      103.52      135.02     22.03 o 
  -2   8  21      382.89      484.08     45.22 o 
  -1   8  21       25.11       30.25      9.05 o 
 -10   0  22       34.61       27.45     18.93 o 
  -9   0  22      136.72       90.40     30.24 o 
  -8   0  22      169.99      153.85     33.17 o 
  -7   0  22       52.47       40.91     15.34 o 
  -6   0  22       73.67      106.12     26.67 o 
  -5   0  22      248.62      225.00     50.97 o 
  -4   0  22        2.62        7.27      6.41 o 
  -3   0  22        9.08        2.19      8.19 o 
  -2   0  22        0.01        6.50      8.30 o 
  -1   0  22       12.35       14.74      8.10 o 
   0   0  22       14.20       28.03     12.27 o 
   1   0  22      211.21      229.82     55.52 o 
   2   0  22        2.08        2.89      6.91 o 
   3   0  22       12.80       16.03      8.85 o 
   4   0  22        6.77        7.86      4.94 o 
   5   0  22       10.09        7.93      6.36 o 
 -10   1  22       25.77       17.75      4.93 o 
  -9   1  22      174.70      165.80     25.91 o 
  -8   1  22        1.50        3.10      3.76 o 
  -7   1  22        1.78        4.46      3.97 o 
  -6   1  22        0.65        9.67      3.91 o 
  -5   1  22       73.11       64.72     10.67 o 
  -4   1  22        3.38        6.53      3.69 o 
  -3   1  22      168.12      151.27     22.81 o 
  -2   1  22       64.77       71.66     12.07 o 
  -1   1  22       67.29       62.28     11.67 o 
   0   1  22        3.23        9.54      4.55 o 
   1   1  22       11.00       15.57      5.48 o 
   2   1  22       25.18       25.93      8.74 o 
   3   1  22       12.07       14.88      4.69 o 
   4   1  22        0.44        7.40      4.57 o 
   5   1  22       13.94       10.72      5.15 o 
 -10   2  22        0.05        9.97      3.64 o 
  -9   2  22       84.30       62.35     17.36 o 
  -8   2  22        7.41       12.42      4.73 o 
  -7   2  22        0.55        4.66      3.97 o 
  -6   2  22        6.26       10.21      4.04 o 
  -5   2  22       47.40       41.69      7.55 o 
  -4   2  22        7.97        5.17      4.02 o 
  -3   2  22      319.98      309.53     37.45 o 
  -2   2  22        7.19       14.06      7.01 o 
  -1   2  22      133.88      158.40     18.76 o 
   0   2  22       32.04       30.71      6.86 o 
   1   2  22       65.72       78.24     12.02 o 
   2   2  22      107.06       73.69     17.38 o 
   3   2  22       43.35       45.06     12.35 o 
   4   2  22        0.20        7.58      4.71 o 
   5   2  22       94.14       78.79     19.18 o 
  -9   3  22       48.25       42.29     12.24 o 
  -8   3  22       43.52       38.97     14.40 o 
  -7   3  22        0.12        7.04      4.01 o 
  -6   3  22       65.40       73.75     13.47 o 
  -5   3  22      215.73      214.66     30.48 o 
  -4   3  22        1.53        8.50      3.74 o 
  -3   3  22       10.37        9.09      5.09 o 
  -2   3  22      220.47      224.92     27.12 o 
  -1   3  22      199.07      196.79     29.67 o 
   0   3  22        0.64       13.25      4.34 o 
   1   3  22       26.77       19.11      5.32 o 
   2   3  22        5.59        9.22      3.99 o 
   3   3  22      128.83      113.77     30.41 o 
   4   3  22       84.71       78.79     18.74 o 
  -9   4  22        1.98        2.90      5.06 o 
  -8   4  22        1.48        6.08      4.04 o 
  -7   4  22      356.31      370.46     17.26 o 
  -6   4  22       45.04       44.82     12.26 o 
  -5   4  22       38.08       20.97      6.22 o 
  -4   4  22       14.39       10.55      5.66 o 
  -3   4  22       62.29       65.02     10.15 o 
  -2   4  22       20.02       19.94      7.07 o 
  -1   4  22        0.02        2.64      5.76 o 
   0   4  22       37.17       37.68      7.22 o 
   1   4  22       19.23       11.06      5.26 o 
   2   4  22        1.56        8.19      5.23 o 
   3   4  22       66.93       66.43     13.36 o 
   4   4  22        6.67       11.70      3.95 o 
  -8   5  22      384.61      457.44     30.45 o 
  -7   5  22      223.50      205.72     42.19 o 
  -6   5  22       88.37      103.90     15.86 o 
  -5   5  22        0.03       12.61      7.00 o 
  -4   5  22       73.14       93.99     16.89 o 
  -3   5  22       24.86       17.40     10.76 o 
  -2   5  22      151.12      161.99     23.63 o 
  -1   5  22      108.90      130.44     17.34 o 
   0   5  22        0.04       12.04      5.24 o 
   1   5  22       10.15       11.50      5.62 o 
   2   5  22      199.98      186.72     26.42 o 
   3   5  22        0.81        8.39      3.87 o 
  -7   6  22       47.09       34.88     10.37 o 
  -6   6  22        2.29       13.19      6.15 o 
  -5   6  22        8.40       14.33      6.19 o 
  -4   6  22      191.95      189.78     39.08 o 
  -3   6  22       33.96       34.37     10.79 o 
  -2   6  22       15.71       14.39      5.56 o 
  -1   6  22       22.10       29.13      9.85 o 
   0   6  22        0.00       10.48      6.51 o 
   1   6  22       36.73       30.28      6.21 o 
  -5   7  22       38.78       38.78      9.64 o 
  -4   7  22      123.75      137.52     23.28 o 
  -3   7  22       63.30       63.16     12.80 o 
  -2   7  22      123.51      139.26     23.83 o 
  -1   7  22       53.73       64.15     12.51 o 
  -9   1  23       33.92       14.84      6.39 o 
  -8   1  23        2.60       14.50      6.17 o 
  -7   1  23        0.68        3.27      4.49 o 
  -6   1  23      153.32      176.42     28.60 o 
  -5   1  23        0.71        5.54      5.52 o 
  -4   1  23       19.35       21.78      8.53 o 
  -3   1  23        6.91       11.24      5.18 o 
  -2   1  23      239.09      226.00     31.82 o 
  -1   1  23        8.12       10.30      3.72 o 
   0   1  23        2.49        4.66      4.60 o 
   1   1  23       86.00       74.08     14.99 o 
   2   1  23       49.28       60.36     11.89 o 
   3   1  23      250.88      192.08     42.55 o 
   4   1  23       18.80       17.53      5.90 o 
  -9   2  23       69.10       51.13     16.90 o 
  -8   2  23        5.97        9.27      5.19 o 
  -7   2  23       38.35       42.58      8.98 o 
  -6   2  23      101.98       79.02     15.78 o 
  -5   2  23        0.81       13.77      3.31 o 
  -4   2  23       98.29       97.49     13.52 o 
  -3   2  23      178.05      198.07     29.27 o 
  -2   2  23        5.78       12.97      5.61 o 
  -1   2  23       91.66      108.75     16.85 o 
   0   2  23       13.22       18.19      7.36 o 
   1   2  23        0.81        4.76      4.46 o 
   2   2  23        2.74        4.55      4.89 o 
   3   2  23        0.04        7.80      4.00 o 
  -8   3  23        0.08        9.16      6.49 o 
  -7   3  23      233.23      231.31     33.82 o 
  -6   3  23        7.85       14.08      4.44 o 
  -5   3  23        9.46        4.72      5.55 o 
  -4   3  23       53.38       46.38      8.48 o 
  -3   3  23       12.37       13.17      4.59 o 
  -2   3  23       14.37       23.61      6.34 o 
  -1   3  23       61.07       60.27     10.31 o 
   0   3  23      202.08      189.29     29.21 o 
   1   3  23        8.61       17.44      6.09 o 
   2   3  23        2.59        9.53      4.74 o 
   3   3  23        7.03        6.26      5.43 o 
  -8   4  23        8.00       12.43      6.92 o 
  -7   4  23       41.24       35.15     10.74 o 
  -6   4  23       99.55       85.69     16.94 o 
  -5   4  23       26.69       13.34      7.93 o 
  -4   4  23      290.85      270.86     43.13 o 
  -3   4  23        9.31       10.64      5.05 o 
  -2   4  23       16.20       32.33      6.11 o 
  -1   4  23       29.87       46.57      8.52 o 
   0   4  23       15.65       14.27      5.97 o 
   1   4  23       52.32       43.38      9.70 o 
   2   4  23      230.11      244.28     34.30 o 
  -7   5  23       65.42       68.73     15.76 o 
  -6   5  23      452.42      482.34     37.24 o 
  -5   5  23       29.86       15.08      7.00 o 
  -4   5  23        1.91       10.86      7.74 o 
  -3   5  23       70.14       73.34     14.32 o 
  -2   5  23        2.99        7.89      3.62 o 
  -1   5  23        6.97       12.19      5.49 o 
   0   5  23       52.97       58.37     11.69 o 
   1   5  23       41.48       51.58      9.34 o 
  -5   6  23       14.26        7.16      6.33 o 
  -4   6  23       53.25       45.19      9.94 o 
  -3   6  23       58.78       70.32     14.16 o 
  -2   6  23        4.90        9.96      5.29 o 
  -1   6  23        5.78       21.10      6.74 o 
  -8   0  24       12.62       19.49     12.56 o 
  -7   0  24      824.24      954.96     42.09 o 
  -6   0  24      780.66      990.43     60.75 o 
  -5   0  24        0.30        7.53      6.96 o 
  -4   0  24      167.72      232.61     52.58 o 
  -3   0  24       17.72        7.83      7.42 o 
  -2   0  24       53.59       51.31     17.57 o 
  -1   0  24        0.25       12.69      7.48 o 
   0   0  24       34.39       39.75     11.97 o 
   1   0  24       57.85       61.44     14.48 o 
   2   0  24       53.89       51.54     18.88 o 
  -8   1  24        2.91        6.80      4.92 o 
  -7   1  24       10.41       11.34      6.99 o 
  -6   1  24       39.98       34.35      7.80 o 
  -5   1  24       28.03       40.97      9.10 o 
  -4   1  24      232.37      250.82     21.57 o 
  -3   1  24       84.30      100.62     18.51 o 
  -2   1  24       10.47       12.73      5.69 o 
  -1   1  24        7.16       17.03      6.07 o 
   0   1  24        1.13       10.08      4.48 o 
   1   1  24       41.68       41.87     10.14 o 
   2   1  24        0.13        6.51      3.91 o 
  -7   2  24        3.29       12.49      4.88 o 
  -6   2  24       90.39       72.61     15.24 o 
  -5   2  24       21.34       22.13      5.64 o 
  -4   2  24      392.80      391.25     25.35 o 
  -3   2  24       13.03       13.29      5.19 o 
  -2   2  24       21.04       28.54      6.60 o 
  -1   2  24       82.15       69.19     15.74 o 
   0   2  24      304.45      339.22     43.40 o 
   1   2  24      191.05      154.72     28.80 o 
   2   2  24       10.39       13.88      5.95 o 
  -7   3  24       62.31       46.88     11.54 o 
  -6   3  24       55.90       55.58      9.44 o 
  -5   3  24       12.62       12.69      6.00 o 
  -4   3  24       20.61       13.11      5.18 o 
  -3   3  24       25.01       29.47      6.88 o 
  -2   3  24        3.76       12.41      6.16 o 
  -1   3  24       38.62       54.15     10.95 o 
   0   3  24        0.14       11.35      5.39 o 
   1   3  24        7.03       23.40      8.01 o 
  -6   4  24        1.09       11.85      6.88 o 
  -5   4  24       12.68       20.67      9.99 o 
  -4   4  24        2.66        6.35      3.30 o 
  -3   4  24       12.12       16.26      5.05 o 
  -2   4  24      185.00      164.04     30.11 o 
  -1   4  24        0.12        6.52      5.35 o 
   0   4  24       88.02       75.23     12.48 o 
  -3   5  24        7.42        7.81      7.55 o 
  -6   1  25        1.13        3.06      3.52 o 
  -5   1  25        4.41        8.40      4.79 o 
  -4   1  25      406.29      465.82     15.47 o 
  -3   1  25       35.76       35.75      8.36 o 
  -2   1  25      115.70      101.38     20.37 o 
  -1   1  25       81.40       60.95     12.03 o 
   0   1  25        4.54        9.76      4.55 o 
  -5   2  25        7.24        9.32      4.78 o 
  -4   2  25       10.76       18.07      5.34 o 
  -3   2  25       36.30       33.21      9.99 o 
  -2   2  25        4.44       15.57      6.46 o 
  -1   2  25       99.65       96.40     18.49 o 
  -4   3  25        4.08        4.69      3.85 o 
  -3   3  25       86.50       87.06     18.25 o 
  -2   3  25       64.31       56.16     14.95 o 
                                                 
